# Supplementary material for: Transcriptional analysis of the conidiation pattern shift of the entomopathogenic fungus Metarhizium acridum in response to different nutrients
Source: BMC Genomics. 2016 Aug 9;17:586. doi: 10.1186/s12864-016-2971-0 (PMC4979188; doi:10.1186/s12864-016-2971-0)
Supplement: Additional file 2: — Number of genes in each GO category. (XLS 22 kb) [file 12864_2016_2971_MOESM2_ESM.xls]

## Sheet: table S1
Number of genes in each GO category.
	GO	Class	sucrose rich	nitrate rich	phosphate rich	1/4 SDAY	SYA
	biological_process	biological regulation	91	100	99	105	105
	biological_process	cellular component organization or biogenesis	86	91	100	100	106
	biological_process	cellular process	1032	1058	1110	1100	1150
	biological_process	death	3	4	3	3	4
	biological_process	developmental process	4	7	6	8	8
	biological_process	establishment of localization	342	365	376	362	369
	biological_process	localization	344	368	379	365	372
	biological_process	locomotion	0	1	0	0	1
	biological_process	metabolic process	1282	1314	1376	1363	1409
	biological_process	multi-organism process	2	4	3	2	4
	biological_process	multicellular organismal process	1	1	1	1	1
	biological_process	negative regulation of biological process	7	7	6	7	7
	biological_process	positive regulation of biological process	0	1	1	2	1
	biological_process	regulation of biological process	74	81	81	86	86
	biological_process	reproduction	1	1	1	2	1
	biological_process	reproductive process	0	0	0	1	0
	biological_process	response to stimulus	115	116	125	121	128
	biological_process	signaling	53	56	59	61	62
	cellular_component	cell	977	996	1054	1039	1064
	cellular_component	cell part	977	996	1054	1039	1064
	cellular_component	extracellular region	1	1	0	0	0
	cellular_component	macromolecular complex	231	223	240	239	242
	cellular_component	membrane-enclosed lumen	20	18	23	19	24
	cellular_component	organelle	389	395	419	414	438
	cellular_component	organelle part	158	159	170	166	178
	molecular_function	antioxidant activity	12	10	12	12	14
	molecular_function	binding	1200	1221	1280	1274	1317
	molecular_function	catalytic activity	1417	1483	1536	1529	1576
	molecular_function	enzyme regulator activity	20	22	24	24	23
	molecular_function	metallochaperone activity	0	0	1	1	0
	molecular_function	molecular transducer activity	20	20	21	22	23
	molecular_function	nucleic acid binding transcription factor activity	22	22	27	25	25
	molecular_function	structural molecule activity	74	68	72	73	73
	molecular_function	transporter activity	137	144	149	138	140
