# Supplementary material for: Transcriptional analysis of the conidiation pattern shift of the entomopathogenic fungus Metarhizium acridum in response to different nutrients
Source: BMC Genomics. 2016 Aug 9;17:586. doi: 10.1186/s12864-016-2971-0 (PMC4979188; doi:10.1186/s12864-016-2971-0)
Supplement: Additional file 3: — Genes up-regulated expression during normal conidiation. (XLS 64 kb) [file 12864_2016_2971_MOESM3_ESM.xls]

## Sheet: table S2
Genes up-regulated expression during normal conidiation.
	Gene ID	log2 Ratio(sucrose/SYA)	log2 Ratio(nitrate/SYA)	log2 Ratio(phosphate/SYA)	log2 Ratio(1_4SDAY/SYA)	Pathway	GO Component	GO Function	GO Process	Gene	protein ID
	Ma10209955	1.28011	3.50007	2.50007	1.926	-	-	-	-	hypothetical protein MAC_09717	EFY84239.1
	Ma10209920	6.40939	6.90689	6.04439	5.64386	-	-	-	-	ThiJ/PfpI family protein	EFY84268.1
	Ma10209877	5.08746	7.27612	6.04439	7.3837	-	-	-	-	hypothetical protein MAC_09642	EFY84319.1
	Ma10209854	1.95818	1.97924	2.91511	3.8365	-	-	-	-	hypothetical protein MAC_09616	EFY84339.1
	Ma10209636	6.08746	7.69349	7.20945	7.22882	Metabolic pathways;Phenylalanine, tyrosine and tryptophan biosynthesis;Biosynthesis of secondary metabolites	-	GO:0016866//intramolecular transferase activity	GO:0008652//cellular amino acid biosynthetic process;GO:0043648//dicarboxylic acid metabolic process	chorismate mutase	EFZ04188.1
	Ma10209632	5.08746	6.10852	7.04439	6.87036	-	-	GO:0016740//transferase activity	GO:0008152//metabolic process	GNAT family N-acetyltransferase, putative	EFY84556.1
	Ma10209361	1.76553	1.55722	1.71621	1.74108	Metabolic pathways;Galactose metabolism;Starch and sucrose metabolism	-	GO:0016798//hydrolase activity, acting on glycosyl bonds;GO:0043167//ion binding	GO:0044238//primary metabolic process	alpha-glucosidase	EFY84818.1
	Ma10209300	6.40939	5.08746	5.61471	6.06609	-	-	GO:0003824//catalytic activity	-	ser/Thr protein phosphatase	EFZ00731.1
	Ma10209295	6.40939	6.6865	7.20945	6.06609	-	-	-	-	hypothetical protein MAC_09070	EFY84898.1
	Ma10209154	5.08746	10.988	9.40088	12.8944	Metabolic pathways;Galactose metabolism;Amino sugar and nucleotide sugar metabolism	-	GO:0003824//catalytic activity	GO:0008152//metabolic process	UDP-glucose 4-epimerase, putative	EFY85034.1
	Ma10209064	1.1669	1.96557	2.70671	3.23786	-	-	-	-	hypothetical protein MAC_08845	EFY85130.1
	Ma10209051	1.16488	3.74646	1.94096	1.47339	-	-	-	-	serine/threonine-protein kinase Sgk2	EFY85111.1
	Ma10208754	6.40939	6.10852	7.74147	7.76155	-	-	-	-	hypothetical protein MAC_08541	EFY85409.1
	Ma10208753	5.08746	6.6865	5.61471	5.04439	-	-	-	-	integral membrane protein	EFY85408.1
	Ma10208733	1.1669	1.96557	1.6384	2.41674	-	GO:0044424//intracellular part	GO:0016787//hydrolase activity	GO:0009063//cellular amino acid catabolic process	deacylase	EFZ01922.1
	Ma10208574	1.03272	1.92132	1.0152	1.28401	Tropane, piperidine and pyridine alkaloid biosynthesis;Aminobenzoate degradation;Bisphenol degradation;Microbial metabolism in diverse environments;Metabolic pathwaysFluorobenzoate degradation;Toluene degradation;Chlorocyclohexane and chlorobenzene degradation;Microbial metabolism in diverse environments	-	GO:0003824//catalytic activity	-	Dienelactone hydrolase family	EFY85583.1
	Ma10208486	5.08746	8.19476	5.04439	6.06609	-	-	-	-	hypothetical protein CIMG_05722	XP_001241826.1
	Ma10208480	2.1281	1.77761	1.91511	1.51457	-	-	GO:0005488//binding	-	MEAB protein	EFY85672.1
	Ma10208349	5.08746	6.90689	5.61471	6.87036	-	-	GO:0004672//protein kinase activity	GO:0006464//protein modification process	acyl-CoA dehydrogenase family member 11	EFZ00573.1
	Ma10208171	1.14603	1.68589	1.89934	1.99371	Glutathione metabolism	-	-	-	hydantoinase/oxoprolinase, putative	EFY86007.1
	Ma10208146	1.9445	1.69834	1.31647	2.13627	Glutathione metabolism;Metabolism of xenobiotics by cytochrome P450;Drug metabolism - cytochrome P450	-	-	-	glutathione S-transferase II	EFY86022.1
	Ma10208114	5.67243	5.08746	6.35755	5.04439	Peroxisome	-	-	-	NRPS-like enzyme, putative	EFY86027.1
	Ma10208049	1.95818	2.5642	2.08017	3.2501	mRNA surveillance pathway	-	-	-	pre-mRNA cleavage complex II protein Clp1	EFY99886.1
	Ma10207971	2.11128	2.13317	1.90144	1.33278	-	-	-	-	hypothetical protein MAC_07769	EFY86177.1
	Ma10207911	6.08746	5.70044	7.04439	5.04439	-	-	GO:0046872//metal ion binding	-	spindle poison sensitivity protein Scp3, putative	EFY86259.1
	Ma10207832	1.54314	2.5642	2.23704	1.926	-	-	GO:0005488//binding	-	hypothetical protein MAC_07639	EFY86335.1
	Ma10207803	5.08746	7.10852	5.61471	5.04439	-	-	-	-	extracellular serine-rich protein	EFY86351.1
	Ma10207396	6.08746	5.08746	6.04439	5.04439	Protein export	-	-	-	signal recognition particle protein Sec65	EFY86733.1
	Ma10207324	1.52154	3.0087	2.89755	2.1038	Metabolic pathways;Novobiocin biosynthesis;Phenylalanine metabolism;Phenylalanine, tyrosine and tryptophan biosynthesis;Biosynthesis of secondary metabolitesUbiquinone and other terpenoid-quinone biosynthesis;Tropane, piperidine and pyridine alkaloid biosynthesis;Lysine biosynthesis;Isoquinoline alkaloid biosynthesis;Cysteine and methionine metabolism;Tryptophan metabolism;Tyrosine metabolism;	-	GO:0048037//cofactor binding;GO:0016769//transferase activity, transferring nitrogenous groups	GO:0008152//metabolic process	L-kynurenine/alpha-aminoadipate aminotransferase, putative	EFY86806.1
	Ma10207262	5.67243	6.42626	5.04439	6.37504	Biosynthesis of siderophore group nonribosomal peptides;Biosynthesis of secondary metabolites	-	-	-	putative hydrolase protein	EFY86888.1
	Ma10207105	1.52268	5.29527	2.06457	1.6118	Aminoacyl-tRNA biosynthesis	-	GO:0004812//aminoacyl-tRNA ligase activity;GO:0000166//nucleotide binding	GO:0006418//tRNA aminoacylation for protein translation	glycyl-tRNA synthetase 1	EFY86952.1
	Ma10207047	5.08746	6.10852	7.04439	5.04439	-	GO:0016020//membrane	-	GO:0006810//transport	sulfate transporter, putative	EFY87010.1
	Ma10206942	5.67243	5.08746	6.62936	6.06609	Aminoacyl-tRNA biosynthesis	-	GO:0004812//aminoacyl-tRNA ligase activity;GO:0000166//nucleotide binding	GO:0006418//tRNA aminoacylation for protein translation	aspartyl-tRNA synthetase	EFY87130.1
	Ma10206923	5.67243	5.08746	5.04439	6.06609	-	GO:0044464//cell part	GO:0008324//cation transmembrane transporter activity	GO:0006812//cation transport	imidazoleglycerol-phosphate dehydratase	EFY87174.1
	Ma10206901	5.08746	6.6865	5.61471	7.05528	Viral myocarditis;Tight junction;Cell cycle - yeast;Meiosis - yeast	-	-	-	hamartin	EFY87172.1
	Ma10206876	5.67243	5.70044	5.04439	5.04439	Metabolic pathways;Rheumatoid arthritis;Lysosome;Oxidative phosphorylation;PhagosomeEpithelial cell signaling in Helicobacter pylori infection;Vibrio cholerae infection	GO:0033176//proton-transporting V-type ATPase complex;GO:0031224//intrinsic to membrane	GO:0015077//monovalent inorganic cation transmembrane transporter activity	GO:0015988//energy coupled proton transport, against electrochemical gradient	vacuolar ATP synthase 20 kDa proteolipid subunit	EFZ04084.1
	Ma10206865	6.67243	6.42626	5.04439	6.06609	Glycosylphosphatidylinositol(GPI)-anchor biosynthesis	GO:0031090//organelle membrane	GO:0003824//catalytic activity	GO:0006497//protein amino acid lipidation	sulfatase, putative	EFY87233.1
	Ma10206751	1.75269	2.20999	1.64859	1.43862	-	-	-	GO:0006810//transport	oligopeptide transporter	EFY87381.1
	Ma10206746	1.9445	3.07621	2.4864	3.23786	Starch and sucrose metabolism	-	GO:0016798//hydrolase activity, acting on glycosyl bonds;GO:0005488//binding	GO:0005975//carbohydrate metabolic process	Cel5b putative endoglucanase	EFY87377.1
	Ma10206737	1.4818	2.25434	1.93866	1.1314	-	-	-	-	hypothetical protein MAC_06604	EFY87369.1
	Ma10206700	6.40939	5.08746	5.04439	5.04439	-	-	-	-	hypothetical protein MAC_06564	EFY87329.1
	Ma10206558	5.08746	6.10852	6.35755	5.04439	Non-small cell lung cancer;Purine metabolism;Small cell lung cancer	-	-	-	Bis(5'-adenosyl)-triphosphatase	EFY87577.1
	Ma10206505	6.08746	5.08746	6.84549	5.64386	-	-	GO:0032559//adenyl ribonucleotide binding;GO:0046872//metal ion binding	-	hypothetical protein MAC_06376	EFY87532.1
	Ma10206396	1.32847	2.96683	1.83059	1.50635	Nitrogen metabolism	-	GO:0016703	GO:0008152//metabolic process	2-nitropropane dioxygenase	EFY87687.1
	Ma10206336	1.54314	2.43296	1.91511	1.51457	-	-	GO:0017111//nucleoside-triphosphatase activity;GO:0005488//binding	GO:0055086//nucleobase, nucleoside and nucleotide metabolic process;GO:0046483//heterocycle metabolic process	ABC bile acid transporter, putative	EFZ03667.1
	Ma10206134	1.35954	2.28331	1.11757	1.5009	Metabolic pathways;Arginine and proline metabolism;Glutathione metabolism;Biosynthesis of secondary metabolites	-	GO:0016831//carboxy-lyase activity	GO:0006595//polyamine metabolic process	ornithine decarboxylase	EFY87902.1
	Ma10205916	1.54314	1.97924	1.71621	1.74108	-	-	GO:0005488//binding	-	putative zinc finger protein odd-paired-like (opl)	EFY88150.1
	Ma10205834	1.28011	2.88194	3.37454	1.51457	Ribosome	-	-	-	60S ribosomal protein L19	EFY88257.1
	Ma10205825	5.67243	5.70044	5.04439	5.04439	-	-	-	-	hypothetical protein MAC_05722	EFY88249.1
	Ma10205703	5.08746	5.08746	7.04439	6.06609	Metabolic pathways;Purine metabolism;Glutathione metabolism;Pyrimidine metabolism	GO:0043234//protein complex	GO:0032559//adenyl ribonucleotide binding;GO:0016728	GO:0006259//DNA metabolic process;GO:0009165//nucleotide biosynthetic process	ribonucleoside-diphosphate reductase large chain	EFY88393.1
	Ma10205665	1.54314	1.55722	2.61218	1.24576	-	-	-	-	hypothetical protein MAC_05567	EFY88358.1
	Ma10205510	5.67243	8.10329	7.62936	6.06609	Metabolic pathways;Biosynthesis of unsaturated fatty acids;Fatty acid biosynthesis	-	-	-	short-chain dehydrogenase, putative	EFY88520.1
	Ma10205478	2.28011	2.29698	2.61218	3.09954	-	-	-	-	hypothetical protein MAC_05381	EFY88616.1
	Ma10205398	5.08746	5.70044	5.04439	5.04439	Metabolic pathways;Amino sugar and nucleotide sugar metabolism;Fructose and mannose metabolism;Biosynthesis of secondary metabolites	-	-	-	DNAJ domain containing protein	EFY88630.1
	Ma10205377	6.67243	9.71939	7.04439	6.87036	Spliceosome;RNA degradation;Metabolic pathways;Aminobenzoate degradation;Benzoate degradationMicrobial metabolism in diverse environments	-	-	GO:0008152//metabolic process	hypothetical protein MAC_05283	EFY88665.1
	Ma10205135	6.40939	7.42626	6.62936	7.05528	Metabolic pathways;Arginine and proline metabolism	-	GO:0005488//binding	-	binuclear zinc transcription factor	EFY88945.1
	Ma10204998	7.08746	7.42626	7.49985	5.64386	-	-	-	-	RNA polymerase II mediator complex component SRB4, putative	EFY89126.1
	Ma10204982	6.40939	6.10852	6.62936	6.37504	Biosynthesis of unsaturated fatty acids;Limonene and pinene degradation;Biosynthesis of unsaturated fatty acids	-	-	-	acyl-CoA thioesterase	EFY89111.1
	Ma10204778	1.54054	2.22386	1.50907	2.65264	Metabolic pathways;Glutathione metabolism	-	-	-	CipC1 protein, concanamycin induced protein C	EFY89297.1
	Ma10204735	6.40939	9.0607	7.85175	7.96578	-	-	-	-	hypothetical protein MAC_04638	EFY89257.1
	Ma10204709	1.54314	5.22386	3	1.24576	-	-	-	-	-	-
	Ma10204556	6.89482	7.27612	5.61471	5.04439	Nitrogen metabolism;Microbial metabolism in diverse environments	GO:0044424//intracellular part	GO:0046872//metal ion binding;GO:0051536//iron-sulfur cluster binding;GO:0050662//coenzyme binding;GO:0003824//catalytic activity	GO:0008152//metabolic process;GO:0019725//cellular homeostasis	AIF-like mitochondrial oxidoreductase (Nfrl)	EFY89454.1
	Ma10204547	5.08746	9.35315	7.36632	6.37504	-	-	-	-	phosphoglycerate mutase family protein, putative	EFY89447.1
	Ma10204519	5.08746	6.10852	5.04439	6.64386	-	GO:0031224//intrinsic to membrane	-	-	transmembrane BAX inhibitor motif-containing protein	EFY89513.1
	Ma10204488	6.08746	8.49586	6.62936	6.37504	-	-	GO:0017111//nucleoside-triphosphatase activity	-	ABC transporter	EFY89553.1
	Ma10204366	5.08746	6.10852	5.04439	5.64386	Glutathione metabolism;Metabolism of xenobiotics by cytochrome P450;Drug metabolism - cytochrome P450	GO:0044424//intracellular part	GO:0016765//transferase activity, transferring alkyl or aryl (other than methyl) groups	-	glutathione-S-transferase theta, GST, putative	EFY89621.1
	Ma10204362	8.16993	7.27612	7.85175	7.5157	Butanoate metabolism;Metabolic pathways;Linoleic acid metabolism;Fructose and mannose metabolism;Chloroalkane and chloroalkene degradationBisphenol degradation;Microbial metabolism in diverse environments;Metabolic pathways;Arachidonic acid metabolism	-	GO:0003824//catalytic activity	GO:0008152//metabolic process	oxidoreductase, short chain dehydrogenase/reductase family	EFY89618.1
	Ma10204265	1.35954	2.46684	2.12383	2.23786	-	-	-	-	hypothetical protein MAC_04183	EFY89751.1
	Ma10204193	1.9445	2.5482	1.48153	1.91594	Metabolic pathways;Pantothenate and CoA biosynthesis;Biosynthesis of secondary metabolites	-	GO:0005488//binding	GO:0008152//metabolic process	ketoisovalerate reductase	EFY89891.1
	Ma10204161	6.08746	8.01123	6.62936	5.64386	-	-	GO:0005488//binding	-	Zinc finger, C2H2 type domain containing protein	EFY89862.1
	Ma10203982	5.67243	6.42626	7.04439	5.04439	Limonene and pinene degradation;Ethylbenzene degradation;Naphthalene degradation;Aminobenzoate degradation;Benzoate degradationMicrobial metabolism in diverse environments;Tyrosine metabolism	-	-	-	hypothetical protein MAC_03890	EFY90132.1
	Ma10203893	5.08746	7.27612	7.62936	7.76155	-	-	-	-	putative nuclear migration protein ami1	EFY90056.1
	Ma10203874	2.87941	2.07943	2.77591	2.5009	-	-	-	-	C6 zinc finger domain-containing protein	EFY90142.1
	Ma10203772	5.08746	5.70044	5.61471	5.04439	-	-	-	-	hypothetical protein MAC_03684	EFY90169.1
	Ma10203743	5.67243	5.08746	6.04439	5.04439	Spliceosome	GO:0032991//macromolecular complex	GO:0005488//binding	-	U4/U6 small nuclear ribonucleoprotein Prp4	EFY90259.1
	Ma10203625	5.08746	5.08746	7.04439	7.5157	Meiosis - yeast	GO:0031224//intrinsic to membrane	GO:0022857//transmembrane transporter activity	GO:0006810//transport	putative sugar transport protein STP1	EFZ01301.1
	Ma10203568	1.356	3.90083	1.05344	1.9539	-	-	-	-	hypothetical protein MAC_03489	EFY90495.1
	Ma10203539	5.08746	6.42626	6.04439	6.37504	mRNA surveillance pathway	-	GO:0008168//methyltransferase activity	GO:0006397//mRNA processing	putative RNA (guanine-N7-) methyltransferase	EFY90470.1
	Ma10203536	1.28011	1.97924	1.91511	1.926	-	-	-	-	arrestin domain-containing protein	EFY90467.1
	Ma10203389	6.40939	8.42626	5.04439	8.37938	-	-	-	-	hypothetical protein MAC_03329	EFY90551.1
	Ma10203382	5.08746	5.08746	5.04439	5.04439	Steroid biosynthesis;Metabolic pathways;Biosynthesis of secondary metabolites	-	GO:0050662//coenzyme binding;GO:0003824//catalytic activity	-	FAD binding domain-containing protein	EFZ02436.1
	Ma10203343	5.08746	6.6865	7.04439	5.04439	-	-	-	-	FluG domain-containing protein	EFY96531.1
	Ma10203333	6.67243	6.90689	5.61471	6.37504	-	-	-	-	hypothetical protein MAA_10207	EFY94332.1
	Ma10203313	1.62803	2.81669	2.94145	2.29879	-	-	-	-	hypothetical protein MAC_03252	EFY90672.1
	Ma10203310	2.1281	4.64879	4.19939	5.09954	-	-	-	-	hypothetical protein MAC_03248	EFY90668.1
	Ma10203079	1.28011	1.77761	2.37056	1.51457	-	-	-	-	hypothetical protein MAC_03004	EFY90888.1
	Ma10203074	1.81897	1.83432	2.4864	2.03363	-	-	-	-	hypothetical protein MAC_03000	EFY90884.1
	Ma10202955	1.43539	2.64648	1.90689	1.30212	-	-	-	-	ribosome assembly protein 4 (RSA4)	EFY91014.1
	Ma10202950	1.36311	1.97531	1.06385	1.80922	-	-	-	-	putative DCG1 protein	EFY91010.1
	Ma10202867	5.67243	8.80413	6.84549	5.64386	-	-	GO:0016301//kinase activity;GO:0032559//adenyl ribonucleotide binding	GO:0006464//protein modification process	hypothetical protein MAC_02808	EFY91137.1
	Ma10202794	2.1669	3.5057	4.79172	5.27278	Metabolic pathways;Isoquinoline alkaloid biosynthesis;Melanogenesis;Riboflavin metabolism;Betalain biosynthesisBiosynthesis of secondary metabolites;Tyrosine metabolism	-	-	-	tyrosinase 2	EFY91290.1
	Ma10202702	1.25964	2.71134	1.97954	1.07907	-	-	-	-	GNAT family N-acetyltransferase, putative	EFY91329.1
	Ma10202686	6.89482	7.42626	8.04439	7.05528	Ubiquitin mediated proteolysis	-	GO:0000166//nucleotide binding;GO:0016874//ligase activity	-	ubiquitin-conjugating enzyme h	EFY91314.1
	Ma10202664	6.89482	5.08746	5.61471	5.64386	-	-	-	-	vacuolar sorting-associated protein	EFY91428.1
	Ma10202621	1.76553	2.974	3.43677	3.7349	ABC transporters	GO:0031224//intrinsic to membrane;GO:0000324//fungal-type vacuole	GO:0017111//nucleoside-triphosphatase activity;GO:0015405//P-P-bond-hydrolysis-driven transmembrane transporter activity;GO:0046915//transition metal ion transmembrane transporter activity;GO:0032559//adenyl ribonucleotide binding	GO:0015691//cadmium ion transport;GO:0009636//response to toxin;GO:0009207	heavy metal tolerance protein precursor	EFY91390.1
	Ma10202533	5.67243	5.08746	6.35755	5.04439	Metabolic pathways;Histidine metabolism;Biosynthesis of secondary metabolites	GO:0044424//intracellular part	GO:0016763//transferase activity, transferring pentosyl groups;GO:0016830//carbon-carbon lyase activity	GO:0006547//histidine metabolic process	imidazole glycerol phosphate synthase hisHF	EFY91431.1
	Ma10202455	5.08746	5.08746	6.62936	5.64386	-	-	-	-	MFS multidrug transporter, putative	EFY91493.1
	Ma10202449	5.08746	6.10852	7.20945	6.87036	Phosphatidylinositol signaling system;Inositol phosphate metabolism;Regulation of actin cytoskeleton;Phagosome	-	-	-	F-box domain-containing protein	EFY91489.1
	Ma10202435	1.09438	2.45033	3.58912	3.26879	-	-	-	-	hypothetical protein MAC_02361	EFY91476.1
	Ma10202412	7.08746	7.69349	5.04439	6.64386	-	-	GO:0009975//cyclase activity;GO:0005506//iron ion binding	GO:0006164//purine nucleotide biosynthetic process	TRAPP complex component Bet3	EFZ03276.1
	Ma10202405	5.08746	6.10852	6.35755	5.04439	Metabolic pathways;African trypanosomiasis;Tryptophan metabolism	-	GO:0016701//oxidoreductase activity, acting on single donors with incorporation of molecular oxygen;GO:0005506//iron ion binding	-	Indoleamine 2,3-dioxygenase subfamily	EFY91584.1
	Ma10202386	5.08746	5.08746	6.35755	5.04439	-	-	-	-	hypothetical protein MAC_02452	EFY91567.1
	Ma10202355	1.86454	2.98461	1.54471	2.51048	-	-	-	-	GrpB domain protein	EFY91681.1
	Ma10202354	5.08746	5.08746	6.04439	5.04439	-	-	-	-	hypothetical protein MAC_02270	EFY91680.1
	Ma10202297	6.40939	7.69349	5.04439	5.64386	Microbial metabolism in diverse environments;Drug metabolism - cytochrome P450;Methane metabolism	-	GO:0004497//monooxygenase activity;GO:0050662//coenzyme binding	-	dimethylaniline monooxygenase, putative	EFY91634.1
	Ma10202270	1.09702	2.44913	2.73759	1.60572	Pathways in cancer;Bladder cancer	-	-	-	ankyrin repeat protein	EFY91742.1
	Ma10202230	5.08746	6.42626	7.20945	5.04439	-	GO:0044464//cell part	GO:0003824//catalytic activity;GO:0008324//cation transmembrane transporter activity	GO:0006812//cation transport	GS1-like protein	EFY91706.1
	Ma10202184	7.25739	5.08746	6.62936	5.64386	-	-	-	-	WD domain protein	EFY91817.1
	Ma10202137	1.81897	2.37537	2.01355	1.78778	-	GO:0031224//intrinsic to membrane	GO:0005275//amine transmembrane transporter activity	GO:0006865//amino acid transport	GABA permease, putative	EFY91776.1
	Ma10202042	5.67243	5.70044	7.20945	5.64386	-	-	-	-	X-Pro dipeptidyl-peptidase, putative	EFY91992.1
	Ma10202034	3.7625	3.83361	4.23704	3.45192	-	-	-	-	hypothetical protein MAC_01934	EFY91986.1
	Ma10202015	3.27586	2.43296	2.50007	3.7866	Spliceosome	-	-	-	mRNA splicing factor (Prp17), putative	EFY91921.1
	Ma10201977	6.40939	7.42626	7.36632	7.05528	Protein digestion and absorption	GO:0016020//membrane	-	-	amino acid transporter, putative	EFY91935.1
	Ma10201941	5.67243	7.10852	7.49985	6.06609	Cell cycle - yeast;Oocyte meiosis;Cell cycle - yeast;Meiosis - yeast;Viral myocarditisTight junction;Cell cycle - yeast;Pathways in cancer;MAPK signaling pathway - yeast;Thyroid cancer;RNA transport	-	-	-	hypothetical protein MAC_02010	EFY92062.1
	Ma10201913	6.08746	5.08746	5.04439	6.87036	RNA degradation	GO:0044424//intracellular part	GO:0005488//binding;GO:0004527//exonuclease activity	-	Glucose-repressible alcohol dehydrogenase transcriptional effector	EFY92035.1
	Ma10201709	6.08746	5.08746	6.04439	7.22882	Metabolic pathways;Polycyclic aromatic hydrocarbon degradation;Aminobenzoate degradation;Bisphenol degradation;Biosynthesis of secondary metabolitesLimonene and pinene degradation;Stilbenoid, diarylheptanoid and gingerol biosynthesis;Microbial metabolism in diverse environments;Metabolic pathways;Aminobenzoate degradation;Benzoate degradation;Microbial metabolism in diverse environments;	-	GO:0016491//oxidoreductase activity;GO:0005506//iron ion binding	GO:0008152//metabolic process	cytochrome P450 pisatin demethylase, putative	EFY92357.1
	Ma10201510	5.08746	5.08746	7.04439	5.04439	-	-	-	-	RING finger domain protein	EFY92490.1
	Ma10201475	5.08746	6.10852	5.04439	6.06609	-	-	-	-	acriflavine sensitivity control protein acr-2	EFY92458.1
	Ma10201470	5.08746	6.10852	6.04439	5.64386	-	-	-	-	hypothetical protein MAC_01419	EFY92453.1
	Ma10201369	5.08746	5.70044	6.62936	6.37504	-	-	-	-	hypothetical protein MAC_01270	EFY92634.1
	Ma10201361	5.67243	6.90689	6.35755	6.64386	-	-	-	-	PQ loop repeat protein	EFY92626.1
	Ma10201337	6.08746	6.6865	5.04439	5.04439	-	-	-	-	phosphotransferase enzyme family protein	EFY92604.1
	Ma10201239	1.42525	2.29986	1.88167	2.21206	Limonene and pinene degradation;Ethylbenzene degradation;Naphthalene degradation;Aminobenzoate degradation;Benzoate degradationMicrobial metabolism in diverse environments;Tyrosine metabolism	-	-	-	GNAT family acetyltransferase, putative	EFY92686.1
	Ma10201232	1.62412	1.66225	2.4656	2.04439	Metabolic pathways;Fatty acid metabolism;Biosynthesis of secondary metabolites;Naphthalene degradation;Glycolysis / Gluconeogenesis/Chloroalkane and chloroalkene degradation;Retinol metabolism;Metabolism of xenobiotics by cytochrome P450;Microbial metabolism in diverse environments;Tyrosine metabolism;Drug metabolism - cytochrome P450;Metabolic pathways;Propanoate metabolism	-	GO:0005488//binding;GO:0003824//catalytic activity	GO:0008152//metabolic process	oxidoreductase	EFY92681.1
	Ma10201185	5.08746	8.10329	7.04439	6.87036	Huntington's disease;Metabolic pathways;Oxidative phosphorylation;Alzheimer's disease;Parkinson's diseaseBiosynthesis of secondary metabolites;Citrate cycle (TCA cycle)	-	GO:0016491//oxidoreductase activity;GO:0005543//phospholipid binding;GO:0050662//coenzyme binding	GO:0009060//aerobic respiration	succinate dehydrogenase flavoprotein subunit precursor	EFY92823.1
	Ma10201184	5.08746	6.10852	5.61471	6.06609	Homologous recombination	-	-	-	hypothetical protein MAC_01060	EFY92822.1
	Ma10201100	5.08746	8.19476	6.62936	6.64386	-	-	-	-	hypothetical protein MAC_01177	EFY92939.1
	Ma10201081	6.08746	5.08746	6.62936	8.0607	MAPK signaling pathway - yeast;Meiosis - yeast;MAPK signaling pathway - yeast	-	-	-	cutinase G-box binding protein	EFY92770.1
	Ma10200865	5.08746	6.6865	5.04439	6.64386	-	-	-	-	Mediator of RNA polymerase II transcription subunit 12	EFY93153.1
	Ma10200830	1.52947	1.3806	3.22336	2.79172	-	-	-	-	hypothetical protein MAC_00906	EFY93123.1
	Ma10200750	1.35954	2.18497	1.6384	1.14244	Cell cycle;Neurotrophin signaling pathway;Oocyte meiosis	-	GO:0005515//protein binding	-	14-3-3-like protein	EFY93297.1
	Ma10200631	1.76553	1.29698	1.22827	1.24576	-	-	-	-	MFS transporter, putative	EFY93469.1
	Ma10200426	5.08746	6.10852	5.61471	5.04439	-	-	-	-	hypothetical protein MAC_00078	EFY93587.1
	Ma10200396	1.07722	1.75626	2.0542	2.43592	-	-	-	-	Calcipressin family protein	EFY93560.1
	Ma10200376	1.17693	1.73486	1.57528	2.30924	-	-	-	GO:0006810//transport	vacuolar protein sorting-associated protein 62	EFY93944.1
	Ma10200265	1.39715	3.1654	1.47961	1.81604	Naphthalene degradation;Geraniol degradation;Microbial metabolism in diverse environments;Biosynthesis of secondary metabolites;Pyruvate metabolismMetabolic pathways;Spliceosome	-	GO:0005506//iron ion binding	-	cytochrome b5, putative	EFY93846.1
	Ma10200071	1.81897	1.17897	1.11757	1.5009	-	-	-	-	hypothetical protein MAC_00159	EFY93668.1
