# Supplementary material for: Transcriptional analysis of the conidiation pattern shift of the entomopathogenic fungus Metarhizium acridum in response to different nutrients
Source: BMC Genomics. 2016 Aug 9;17:586. doi: 10.1186/s12864-016-2971-0 (PMC4979188; doi:10.1186/s12864-016-2971-0)
Supplement: Additional file 4: — The types and numbers of pathways involved in normal conidiation. (XLS 23 kb) [file 12864_2016_2971_MOESM4_ESM.xls]

## Sheet: Sheet1
The types and numbers of pathways involved in normal conidiation.
Pathway	Normal conidiation	Microcycle conidiation
Metabolic pathways	21	63
Microbial metabolism in diverse environments	7	24
Translation	6	22
Carbohydrate Metabolism	8	21
Transcription	4	18
Xenobiotics Biodegradation and Metabolism	10	17
Lipid Metabolism	5	16
Energy Metabolism	5	13
Folding, Sorting and Degradation	4	13
Nucleotide Metabolism	2	13
Cell Growth and Death	5	12
Biosynthesis of secondary metabolites	9	11
Metabolism of Cofactors and Vitamins	3	10
Transport and Catabolism	3	10
Replication and Repair	1	8
Signal Transduction	4	8
Metabolism of Terpenoids and Polyketides	5	7
Neurodegenerative Diseases	2	7
Biosynthesis of Other Secondary Metabolites	4	6
Glycan Biosynthesis and Metabolism	1	6
Immune System	0	6
Amino Acid Metabolism	10	5
Cancers	3	5
Infectious Diseases	1	5
Metabolism of Other Amino Acids	6	5
Digestive System	1	4
Endocrine System	1	3
Excretory System	0	3
Immune Diseases	1	2
Cell Motility	1	1
Circulatory System	0	1
Environmental Adaptation	0	1
Membrane Transport	1	1
Nervous System	1	1
Cardiovascular Diseases	1	0
Cell Communication	1	0
Total number	137	348
