# Supplementary material for: Transcriptional analysis of the conidiation pattern shift of the entomopathogenic fungus Metarhizium acridum in response to different nutrients
Source: BMC Genomics. 2016 Aug 9;17:586. doi: 10.1186/s12864-016-2971-0 (PMC4979188; doi:10.1186/s12864-016-2971-0)
Supplement: Additional file 5: — Genes up-regulated during microcycle conidiation process. (XLS 152 kb) [file 12864_2016_2971_MOESM5_ESM.xls]

## Sheet: table S3
Genes up-regulated during microcycle conidiation process.
	Gene ID	log2 Ratio(sucrose/SYA)	log2 Ratio(nitrate/SYA)	log2 Ratio(phosphate/SYA)	log2 Ratio(1_4SDAY/SYA)	Pathway	GO Component	GO Function	GO Process	Gene	protein ID
	Ma10200083	-2.59694	-2.87827	-1.02595	-1.83822	-	GO:0019866//organelle inner membrane;GO:0043231//intracellular membrane-bounded organelle;GO:0031224//intrinsic to membrane	GO:0022892	GO:0006810//transport	Mitochondrial import inner membrane translocase subunit TIM17	EFY93679.1
	Ma10200108	-5.72792	-5.72792	-5.72792	-5.72792	-	-	GO:0016740//transferase activity	-	putative glycosyltransferase family 2 protein	EFY93702.1
	Ma10200146	-1.22502	-3.24351	-2.08501	-1.87578	-	-	GO:0005488//binding	-	putative NRD1 protein	EFY93533.1
	Ma10200197	-2.24399	-2.13385	-1.3415	-1.47907	-	-	-	GO:0008152//metabolic process	rbm25 protein, putative	EFY93784.1
	Ma10200205	-3.83469	-1.90744	-1.37457	-2.12218	-	GO:0043234//protein complex	-	GO:0015031//protein transport	coatomer beta' subunit	EFY93791.1
	Ma10200227	-5.12928	-5.12928	-5.12928	-5.12928	Metabolic pathways;Glycerophospholipid metabolism	-	-	-	C2 domain protein	EFY93810.1
	Ma10200238	-5.72792	-5.72792	-5.72792	-5.72792	-	-	-	-	hypothetical protein MAC_00309	EFY93818.1
	Ma10200275	-5.12928	-5.12928	-5.12928	-5.12928	-	-	-	-	hypothetical protein MAC_00346	EFY93855.1
	Ma10200281	-3.53276	-1.23005	-1.2539	-1.75603	Ribosome	GO:0005622//intracellular	-	-	60S ribosomal protein L28	EFY93860.1
	Ma10200335	-2.60137	-1.26257	-2.2294	-2.04498	-	-	-	-	hypothetical protein MAC_00040	EFY93549.1
	Ma10200341	-5.12928	-5.12928	-5.12928	-5.12928	Metabolic pathways;Glycerophospholipid metabolism;Glycerolipid metabolism;Fat digestion and absorption	GO:0044464//cell part	GO:0016411//acylglycerol O-acyltransferase activity	GO:0006644//phospholipid metabolic process	AtaAp protein	EFY93914.1
	Ma10200366	-1.62935	-2.18028	-1.31343	-1.25456	-	-	-	-	importin beta-5 subunit, putative	EFY93934.1
	Ma10200394	-1.86285	-1.42675	-1.68979	-2.89142	Biosynthesis of unsaturated fatty acids	-	GO:0003824//catalytic activity	GO:0008152//metabolic process	3-ketoacyl-CoA reductase	EFY93516.1
	Ma10200434	-3.54882	-3.2981	-1.49921	-1.94061	-	-	GO:0046914//transition metal ion binding	-	zinc finger protein zpr1	EFY93593.1
	Ma10200450	-1.09499	-2.3975	-1.12159	-1.13639	-	GO:0032991//macromolecular complex;GO:0031981//nuclear lumen	-	GO:0042254//ribosome biogenesis	pre-rRNA processing protein	EFY97332.1
	Ma10200457	-5.12928	-5.12928	-5.12928	-5.12928	-	-	-	-	-	-
	Ma10200477	-4.77569	-1.75812	-3.40372	-1.74768	Sulfur relay system;Starch and sucrose metabolism;Metabolic pathways;Galactose metabolism;Starch and sucrose metabolism	-	GO:0016787//hydrolase activity;GO:0043167//ion binding	GO:0044238//primary metabolic process	putative maltase MLT2	EFY93329.1
	Ma10200487	-5.12928	-5.12928	-5.12928	-5.12928	-	-	-	-	hypothetical protein MAC_00576	EFY93338.1
	Ma10200491	-2.0555	-2.64046	-1.09856	-2.08406	Protein processing in endoplasmic reticulum;Ribosome biogenesis in eukaryotes	-	-	-	hypothetical protein MAC_00579	EFY93341.1
	Ma10200512	-1.10807	-1.54796	-1.29019	-1.10807	RNA transport;Basal transcription factors;Proteasome	-	-	-	WD domain, G-beta repeat containing protein	EFY93356.1
	Ma10200555	-1.07743	-1.43689	-1.76162	-1.06874	-	-	-	-	GDSL Lipase/Acylhydrolase family protein	EFY98825.1
	Ma10200608	-1.13493	-1.96605	-1.18286	-1.1635	-	GO:0015630//microtubule cytoskeleton	GO:0003774//motor activity;GO:0032559//adenyl ribonucleotide binding	GO:0007017//microtubule-based process	kinesin	EFY98373.1
	Ma10200660	-5.72792	-5.72792	-5.72792	-5.72792	-	-	-	-	HypA-like protein, putative	EFY93236.1
	Ma10200681	-5.12928	-5.12928	-5.12928	-5.12928	-	-	-	-	hypothetical protein MAC_00747	EFY93509.1
	Ma10200682	-5.72792	-5.72792	-5.72792	-5.72792	-	-	-	-	copper homeostasis protein cutC	EFY93238.1
	Ma10200704	-5.72792	-5.72792	-5.72792	-5.72792	-	-	-	-	C6 finger domain protein, putative	EFY93255.1
	Ma10200715	-2.77491	-1.75476	-1.59594	-2.05173	-	-	-	-	hypothetical protein MAC_00502	EFY93264.1
	Ma10200726	-5.72792	-5.72792	-5.72792	-5.72792	Metabolic pathways;Various types of N-glycan biosynthesis;N-Glycan biosynthesis	-	-	-	hypothetical protein MAC_00514	EFY93276.1
	Ma10200747	-6.72792	-6.72792	-6.72792	-6.72792	Metabolic pathways;One carbon pool by folate;Pyrimidine metabolism	GO:0044424//intracellular part	GO:0042083//5,10-methylenetetrahydrofolate-dependent methyltransferase activity	GO:0009177;GO:0006730//one-carbon metabolic process	thymidylate synthase	EFY93294.1
	Ma10200753	-1.64046	-1.20436	-1.46739	-1.2576	-	GO:0044464//cell part	-	GO:0010467//gene expression	mRNA splicing protein (Prp39)	EFY93300.1
	Ma10200785	-5.12928	-5.12928	-5.12928	-5.12928	-	-	-	-	hypothetical protein MAC_00866	EFY93083.1
	Ma10200787	-1.38396	-3.5281	-1.50734	-2.25292	Purine metabolism;Cell cycle - yeast;RNA degradation	GO:0043232	GO:0005488//binding	-	structural maintenance of chromosomes 5 smc5	EFY93084.1
	Ma10200792	-6.14975	-6.14975	-6.14975	-6.14975	-	GO:0005622//intracellular	GO:0003677//DNA binding	GO:0006351//transcription, DNA-dependent	bZIP transcription factor (Fcr3)	EFY93087.1
	Ma10200809	-1.60163	-2.13343	-1.5153	-1	-	-	-	-	hypothetical protein MAC_00885	EFY93102.1
	Ma10200824	-5.72792	-5.72792	-5.72792	-5.72792	-	-	-	-	siderochrome-iron transporter, putative	EFY92978.1
	Ma10200840	-2.54189	-3.25084	-1.58496	-1.18973	-	-	GO:0005488//binding;GO:0016787//hydrolase activity	GO:0044238//primary metabolic process;GO:0043170;GO:0034641//cellular nitrogen compound metabolic process	acetylornithine deacetylase	EFY93132.1
	Ma10200866	-2.8311	-1.69227	-1.8311	-2.3141	-	-	-	-	hypothetical protein MAC_00937	EFY93154.1
	Ma10200867	-5.12928	-5.12928	-5.12928	-5.12928	Cell cycle - yeast;Cell cycle - yeast	-	GO:0004672//protein kinase activity;GO:0032559//adenyl ribonucleotide binding	GO:0006464//protein modification process	serine/threonine-protein kinase sid2	EFY93155.1
	Ma10200884	-5.12928	-5.12928	-5.12928	-5.12928	Basal transcription factors	-	-	-	ABC1 domain containing protein	EFY93171.1
	Ma10200889	-5.12928	-5.12928	-5.12928	-5.12928	Meiosis - yeast	GO:0031224//intrinsic to membrane	GO:0022857//transmembrane transporter activity	GO:0006810//transport	MFS sugar transporter, putative	EFY93176.1
	Ma10200895	-1.57548	-2.48897	-1.36471	-1.29299	-	-	-	-	hypothetical protein MAC_00965	EFY93182.1
	Ma10200945	-1.83828	-1.88775	-1.31684	-1.61358	Basal transcription factors	-	-	-	G-protein beta subunit	EFY93011.1
	Ma10200949	-1.12884	-1.41157	-1.4965	-1.40146	Ribosome	GO:0030529//ribonucleoprotein complex	GO:0005198//structural molecule activity	GO:0010467//gene expression	60S ribosomal protein L18	EFY93015.1
	Ma10200951	-2.20321	-1.53579	-2.25254	-3.45418	-	-	-	-	pre-mRNA splicing factor (Srp1), putative	EFY93017.1
	Ma10201022	-5.12928	-5.12928	-5.12928	-5.12928	-	-	-	-	hypothetical protein MAC_01105	EFY92867.1
	Ma10201037	-2.96239	-1.94132	-1.20436	-1.17948	-	GO:0005739//mitochondrion	GO:0004175//endopeptidase activity	GO:0019538//protein metabolic process	Octapeptidyl aminopeptidase	EFY92766.1
	Ma10201053	-6.14975	-6.14975	-6.14975	-6.14975	-	-	-	-	cAMP-regulated phosphoprotein family protein Igo1, putative	EFY92897.1
	Ma10201067	-1.24984	-1.71839	-1.5153	-1.5008	Metabolic pathways;Rheumatoid arthritis;Collecting duct acid secretion;Phagosome;Oxidative phosphorylation;Lysosome;Vibrio cholerae infection;Epithelial cell signaling in Helicobacter pylori infection	GO:0031224//intrinsic to membrane;GO:0043231//intracellular membrane-bounded organelle;GO:0033177//proton-transporting two-sector ATPase complex, proton-transporting domain;GO:0033176//proton-transporting V-type ATPase complex;GO:0031090//organelle membrane	GO:0015078//hydrogen ion transmembrane transporter activity;GO:0016787//hydrolase activity	GO:0006754//ATP biosynthetic process;GO:0015988//energy coupled proton transport, against electrochemical gradient	Vacuolar ATP synthase 16 kDa proteolipid subunit	EFY92910.1
	Ma10201080	-6.45943	-6.45943	-6.45943	-6.45943	Prion diseases;MAPK signaling pathway	GO:0031966//mitochondrial membrane	GO:0008320//protein transmembrane transporter activity	GO:0015031//protein transport	mitochondrial outer membrane 72Kda protein	EFY92922.1
	Ma10201089	-6.14975	-6.14975	-6.14975	-6.14975	Ubiquitin mediated proteolysis;RNA transport	-	GO:0016879//ligase activity, forming carbon-nitrogen bonds;GO:0032559//adenyl ribonucleotide binding	GO:0006464//protein modification process	ubiquitin-conjugating enzyme E2-18 kDa	EFY92929.1
	Ma10201153	-5.12928	-5.12928	-5.12928	-5.12928	-	-	GO:0016301//kinase activity	-	serine/threonine protein kinase, putative	EFY92796.1
	Ma10201162	-2.23522	-3.75147	-1.26335	-1.46091	-	-	-	-	nucleolar protein	EFY92804.1
	Ma10201169	-5.12928	-5.12928	-5.12928	-5.12928	-	-	-	-	high mobility group protein	EFY92813.1
	Ma10201194	-1.82455	-1.7683	-1.57361	-1.65062	Mismatch repair;Pathways in cancer;Colorectal cancer	-	GO:0032559//adenyl ribonucleotide binding;GO:0003690//double-stranded DNA binding	GO:0006281//DNA repair	DNA mismatch repair protein msh3	EFY92831.1
	Ma10201215	-1.52495	-1.46971	-1.36521	-1.91959	Cell cycle;DNA replication;Cell cycle - yeast;Meiosis - yeast	GO:0043231//intracellular membrane-bounded organelle	GO:0016798//hydrolase activity, acting on glycosyl bonds;GO:0003676//nucleic acid binding;GO:0032559//adenyl ribonucleotide binding	GO:0006259//DNA metabolic process	DNA replication licensing factor mcm2	EFY92574.1
	Ma10201272	-2.42185	-1.72328	-1.05309	-1.00773	-	GO:0016020//membrane	GO:0017111//nucleoside-triphosphatase activity;GO:0032561//guanyl ribonucleotide binding	GO:0035556//intracellular signal transduction;GO:0009207	Ras-like protein	EFY98271.1
	Ma10201290	-5.12928	-5.12928	-5.12928	-5.12928	-	-	-	-	hypothetical protein MAC_01370	EFY92734.1
	Ma10201293	-2.06953	-2.91418	-1.81752	-2.29173	-	-	-	-	Glycosyl hydrolase family 16 protein	EFY92736.1
	Ma10201301	-6.14975	-6.14975	-6.14975	-6.14975	Cytosolic DNA-sensing pathway;Huntington's disease;Metabolic pathways;Purine metabolism;RNA polymerase;Pyrimidine metabolism	GO:0043231//intracellular membrane-bounded organelle	GO:0034062//RNA polymerase activity;GO:0003676//nucleic acid binding	GO:0010467//gene expression	DNA-directed RNA polymerases II 24 kDa polypeptide	EFY92743.1
	Ma10201332	-5.12928	-5.12928	-5.12928	-5.12928	Metabolic pathways;Bisphenol degradation;Benzoate degradation;Biosynthesis of secondary metabolites;Butanoate metabolism;Limonene and pinene degradation;Naphthalene degradation;Microbial metabolism in diverse environments;Lysine biosynthesis;Metabolic pathways;Microbial metabolism in diverse environments;Biosynthesis of secondary metabolites	-	-	-	dihydrodipicolinate synthase, putative	EFY92600.1
	Ma10201384	-1.67766	-1.90332	-1.42117	-1.49978	-	-	-	-	DNA-binding protein HGH1, putative	EFY92650.1
	Ma10201394	-2.71505	-1.99839	-1.85123	-1.25177	-	GO:0005622//intracellular	-	-	ribosomal protein L23, putative	EFY92659.1
	Ma10201397	-1.68072	-2.24462	-1.22386	-1.04481	-	GO:0031224//intrinsic to membrane	-	GO:0051234//establishment of localization	mitochondrial carrier protein	EFY98210.1
	Ma10201399	-2.17554	-1.53997	-1.72218	-1.54564	Cell cycle;Cell cycle - yeast	-	-	-	mitotic checkpoint protein BUB3	EFY92665.1
	Ma10201404	-6.72792	-6.72792	-6.72792	-6.72792	Peroxisome	-	-	-	MFS transporter, putative	EFY99987.1
	Ma10201423	-1.64046	-1.04142	-1.09856	-1.66183	-	GO:0031224//intrinsic to membrane	GO:0017111//nucleoside-triphosphatase activity;GO:0015405//P-P-bond-hydrolysis-driven transmembrane transporter activity;GO:0032559//adenyl ribonucleotide binding	GO:0009207;GO:0051234//establishment of localization	ABC transporter, putative	EFY92540.1
	Ma10201426	-1.6821	-1.36767	-1.19765	-1.32281	Protein processing in endoplasmic reticulum;Metabolic pathways;N-Glycan biosynthesis	-	GO:0016301//kinase activity;GO:0032559//adenyl ribonucleotide binding	GO:0006464//protein modification process	protein kinase-like protein	EFY92541.1
	Ma10201446	-5.12928	-5.12928	-5.12928	-5.12928	-	-	-	-	hypothetical protein MAC_01401	EFY92435.1
	Ma10201464	-6.14975	-6.14975	-6.14975	-6.14975	-	-	-	-	putative xylanase 3	EFY92449.1
	Ma10201466	-2.13781	-2.58961	-1.53594	-1.38091	-	-	-	-	hypothetical protein MAC_01417	EFY92451.1
	Ma10201478	-5.12928	-5.12928	-5.12928	-5.12928	-	-	GO:0016791//phosphatase activity	-	Ser/Thr protein phosphatase	EFY92461.1
	Ma10201497	-5.72792	-5.72792	-5.72792	-5.72792	-	-	-	-	protein phosphatase regulatory subunit Gac1, putative	EFY92478.1
	Ma10201503	-5.12928	-5.12928	-5.12928	-5.12928	-	-	-	-	hypothetical protein MAC_01449	EFY92483.1
	Ma10201542	-5.12928	-5.12928	-5.12928	-5.12928	-	-	-	-	integral membrane protein	EFY92516.1
	Ma10201543	-3.35164	-2.19436	-1.14362	-1.62301	-	-	-	-	hypothetical protein MAC_01483	EFY92517.1
	Ma10201596	-2.14616	-1.80735	-1.18923	-1.36325	Two-component system;Metabolic pathways;Folate biosynthesis;Aminobenzoate degradation;Microbial metabolism in diverse environments	-	GO:0016791//phosphatase activity	GO:0006796//phosphate metabolic process	repressible alkaline phosphatase precursor	EFY92400.1
	Ma10201637	-1.97709	-2.30966	-1.65759	-1.81121	Metabolic pathways;Polycyclic aromatic hydrocarbon degradation;Histidine metabolism;Toluene degradation;Aminobenzoate degradation;Chlorocyclohexane and chlorobenzene degradation;Bisphenol degradation;Limonene and pinene degradation;Naphthalene degradation;Microbial metabolism in diverse environments;Metabolic pathways;Polycyclic aromatic hydrocarbon degradation;Naphthalene degradation;Dioxin degr…	-	-	-	hypothetical protein MAC_01535	EFY92264.1
	Ma10201649	-2.93475	-2.00131	-1.2724	-2.44338	-	-	-	-	hypothetical protein MAC_01573	EFY92302.1
	Ma10201720	-5.12928	-5.12928	-5.12928	-5.12928	-	-	-	-	hypothetical protein MAC_01794	EFY92193.1
	Ma10201726	-5.12928	-5.12928	-5.12928	-5.12928	Metabolic pathways;Starch and sucrose metabolism	-	-	-	hypothetical protein MAC_01704	EFY92103.1
	Ma10201744	-1.72082	-3.74307	-1.62811	-1.58521	-	-	-	-	ribosomal biogenesis protein Gar2	EFY92214.1
	Ma10201836	-4.94779	-3.71333	-1.2539	-2.85867	-	-	-	-	hypothetical protein MAC_01744	EFY92143.1
	Ma10201849	-5.12928	-5.12928	-5.12928	-5.12928	Mineral absorption	-	-	GO:0006826//iron ion transport	iron-regulated transporter, putative	EFY92155.1
	Ma10201850	-6.14975	-6.14975	-6.14975	-6.14975	Mineral absorption	-	-	-	iron-regulated transporter, putative	EFY92155.1
	Ma10201876	-1.46713	-2.05209	-2.09516	-2.09516	-	GO:0031224//intrinsic to membrane	GO:0005275//amine transmembrane transporter activity	GO:0006865//amino acid transport	amino acid permease, putative	EFY92178.1
	Ma10201880	-5.72792	-5.72792	-5.72792	-5.72792	-	-	-	-	Ser/Thr protein phosphatase family protein	EFY92181.1
	Ma10201883	-1.64206	-3.73423	-1.69781	-1.24985	Ribosome biogenesis in eukaryotes	-	-	-	small nucleolar ribonucleoprotein complex component (Utp5), putative	EFY92184.1
	Ma10201929	-6.45943	-6.45943	-6.45943	-6.45943	-	-	GO:0016747//transferase activity, transferring acyl groups other than amino-acyl groups	-	hypothetical protein MAC_01999	EFY92051.1
	Ma10201931	-6.14975	-6.14975	-6.14975	-6.14975	-	-	-	-	hypothetical protein MAC_02001	EFY92053.1
	Ma10201944	-2.12588	-3.44781	-1.32582	-1.66491	Ribosome biogenesis in eukaryotes	GO:0044464//cell part	GO:0032561//guanyl ribonucleotide binding	-	GTP-binding family protein	EFZ03505.1
	Ma10201953	-2.02106	-3.00419	-2.58496	-1.20163	MAPK signaling pathway - yeast	-	GO:0004673//protein histidine kinase activity;GO:0005488//binding;GO:0004871//signal transducer activity	GO:0006468//protein amino acid phosphorylation;GO:0007165//signal transduction	putative histidine kinase HHK1p	EFY92072.1
	Ma10202002	-6.45943	-6.45943	-6.45943	-6.45943	Metabolic pathways;Purine metabolism;Base excision repair;DNA replication;Nucleotide excision repair;Pyrimidine metabolism	-	-	-	hypothetical protein MAC_01904	EFY91956.1
	Ma10202019	-5.12928	-5.12928	-5.12928	-5.12928	RNA degradation	GO:0005622//intracellular	GO:0004527//exonuclease activity;GO:0005488//binding	GO:0034641//cellular nitrogen compound metabolic process	exosome complex exonuclease Rrp	EFY91973.1
	Ma10202053	-2.05821	-1.56071	-3.42321	-3.42321	Cell cycle - yeast	GO:0043232	GO:0003676//nucleic acid binding;GO:0032559//adenyl ribonucleotide binding	GO:0006996//organelle organization	nuclear condensin complex subunit Smc4	EFY92001.1
	Ma10202147	-1.72694	-3.05815	-1.48252	-1.57605	Amino sugar and nucleotide sugar metabolism	-	-	-	hypothetical protein MAC_02043	EFY91758.1
	Ma10202154	-2.0572	-3.0572	-2.52995	-3.10026	-	-	-	-	hypothetical protein MAC_02077	EFY91792.1
	Ma10202156	-5.12928	-5.12928	-5.12928	-5.12928	-	-	-	-	putative epoxide hydrolase	EFY91794.1
	Ma10202194	-2.67857	-3.48243	-1.48461	-1.52902	-	-	-	-	66S ribosomal complex subunit	EFY91826.1
	Ma10202201	-5.12928	-5.12928	-5.12928	-5.12928	-	-	-	-	hypothetical protein MAC_02119	EFY91834.1
	Ma10202243	-5.12928	-5.12928	-5.12928	-5.12928	-	-	-	-	putative transcriptional coactivator HFI1	EFY91719.1
	Ma10202292	-5.12928	-5.12928	-5.12928	-5.12928	-	-	-	-	exonuclease III	EFY91612.1
	Ma10202340	-2.44781	-2.42675	-1.68979	-1.01958	-	-	-	-	GTPase activating protein (Gyp3), putative	EFY91670.1
	Ma10202351	-2.0555	-2.02748	-1.37037	-2.68353	Metabolic pathways;N-Glycan biosynthesis	-	GO:0016740//transferase activity	-	mannose phospho-dolichol synthase	EFY91678.1
	Ma10202382	-2.21156	-2.40589	-2.02987	-1.94892	-	-	-	-	clock-controlled protein, putative	EFY91563.1
	Ma10202383	-6.9542	-6.9542	-6.9542	-6.9542	-	-	GO:0016879//ligase activity, forming carbon-nitrogen bonds	-	amidase	EFY91564.1
	Ma10202414	-5.12928	-5.12928	-5.12928	-5.12928	-	-	-	-	hypothetical protein MAA_06872	EFY97647.1
	Ma10202416	-5.12928	-5.12928	-5.12928	-5.12928	-	-	-	-	amidohydrolase	EFY91594.1
	Ma10202427	-4.37878	-2.94268	-2.10284	-1.6	Limonene and pinene degradation;Ethylbenzene degradation;Naphthalene degradation;Aminobenzoate degradation;Benzoate degradation;Microbial metabolism in diverse environments;Tyrosine metabolism	-	GO:0003824//catalytic activity	-	sugar O-acetyltransferase, putative	EFY94078.1
	Ma10202433	-5.12928	-5.12928	-5.12928	-5.12928	-	-	-	-	amidohydrolase, putative	EFY95324.1
	Ma10202434	-5.12928	-5.12928	-5.12928	-5.12928	Metabolic pathways;Cyanoamino acid metabolism;Arachidonic acid metabolism;Glutathione metabolism;Taurine and hypotaurine metabolism	-	-	-	C6 transcription factor	EFY91609.1
	Ma10202441	-5.12928	-5.12928	-5.12928	-5.12928	Glycerophospholipid metabolism	-	GO:0008081//phosphoric diester hydrolase activity	GO:0044238//primary metabolic process	glycerophosphoryl diester phosphodiesterase family protein	EFY91481.1
	Ma10202523	-6.14975	-6.14975	-6.14975	-6.14975	-	-	-	-	hypothetical protein MAC_02442	EFY91557.1
	Ma10202550	-1.05821	-2.76717	-1.83825	-2.09257	Spliceosome	-	-	-	G-patch domain containing protein	EFY91446.1
	Ma10202560	-1.75803	-3.14505	-1.10402	-3.20163	-	-	GO:0016301//kinase activity	-	serine/threonine protein kinase	EFY91454.1
	Ma10202606	-5.72792	-5.72792	-5.72792	-5.72792	-	-	-	-	F-box domain containing protein	EFY91376.1
	Ma10202633	-5.12928	-5.12928	-5.12928	-5.12928	-	-	-	-	HEAT repeat protein	EFY91336.1
	Ma10202638	-4.18633	-3.16527	-3.2294	-3.20771	-	-	-	-	FAD dependent oxidoreductase	EFY91406.1
	Ma10202640	-3.8801	-3.31485	-2.13272	-2.80381	-	-	-	-	endoglucanase, putative	EFY91408.1
	Ma10202643	-2.11797	-2.63283	-1.10889	-2.49244	-	-	-	-	riboflavin aldehyde-forming enzyme	EFY91411.1
	Ma10202670	-1.9642	-1.3605	-1.34661	-1.87507	-	-	-	-	hypothetical protein MAC_02724	EFY91297.1
	Ma10202689	-1.57279	-1.78111	-1.62212	-2.82375	-	-	-	-	protein kinase domain protein	EFY87266.1
	Ma10202690	-5.72792	-5.72792	-5.72792	-5.72792	-	-	-	-	DUF455 domain protein	EFY91317.1
	Ma10202733	-5.12928	-5.12928	-5.12928	-5.12928	Metabolic pathways;Riboflavin metabolism;Atrazine degradation;Microbial metabolism in diverse environments	-	GO:0046914//transition metal ion binding;GO:0016787//hydrolase activity	GO:0008152//metabolic process	cytidine and deoxycytidylate deaminase	EFY91201.1
	Ma10202764	-6.14975	-6.14975	-6.14975	-6.14975	-	-	-	-	hypothetical protein MAA_02112	EFZ02530.1
	Ma10202795	-1.86731	-1.3368	-1.75108	-1.07075	-	-	-	-	GNAT family acetyltransferase	EFY91291.1
	Ma10202813	-5.12928	-5.12928	-5.12928	-5.12928	-	-	GO:0015036//disulfide oxidoreductase activity	GO:0019725//cellular homeostasis	monothiol glutaredoxin-5 precursor	EFY91191.1
	Ma10202877	-5.12928	-5.12928	-5.12928	-5.12928	-	GO:0044424//intracellular part	-	-	negative regulation of gluconeogenesis	EFY91145.1
	Ma10202900	-5.12928	-5.12928	-5.12928	-5.12928	-	-	-	-	hypothetical protein MAC_02836	EFY91165.1
	Ma10202902	-5.12928	-5.12928	-5.12928	-5.12928	-	-	-	GO:0006351//transcription, DNA-dependent	hypothetical protein MAC_02838	EFY91167.1
	Ma10202934	-5.72792	-5.72792	-5.72792	-5.72792	-	-	-	-	putative cytokinesis inhibitor byr4	EFY91087.1
	Ma10202964	-5.12928	-5.12928	-5.12928	-5.12928	-	-	-	-	-	-
	Ma10202982	-1.31897	-1.73154	-1.07455	-1.54692	-	-	-	-	Mechanosensitive ion channel family protein	EFY91035.1
	Ma10203006	-5.12928	-5.12928	-5.12928	-5.12928	-	-	-	-	C6 transcription factor, putative	EFY91054.1
	Ma10203008	-6.14975	-6.14975	-6.14975	-6.14975	-	-	-	GO:0006629//lipid metabolic process	hypothetical protein MAC_02943	EFY91057.1
	Ma10203057	-2.64046	-2.64046	-1.37037	-2.08406	-	-	-	-	hypothetical protein MAC_03097	EFY90981.1
	Ma10203085	-6.72792	-6.72792	-6.72792	-6.72792	Cell cycle;Cell cycle - yeast;Meiosis - yeast	-	GO:0004721//phosphoprotein phosphatase activity	GO:0006796//phosphate metabolic process;GO:0006464//protein modification process	tyrosine-protein phosphatase CDC14	EFY90895.1
	Ma10203154	-1.87087	-1.52309	-1.45633	-1.93141	Biosynthesis of unsaturated fatty acids;Biosynthesis of unsaturated fatty acids	-	-	-	GNS1/SUR4 family protein	EFY98628.1
	Ma10203161	-2.37742	-1.36335	-2.00545	-1.98376	Pathogenic Escherichia coli infection	-	-	-	hypothetical protein MAC_03204	EFY90841.1
	Ma10203162	-2.17306	-2.41923	-1.47917	-2.47045	-	-	-	-	nucleolar protein 12	EFY90842.1
	Ma10203168	-6.14975	-6.14975	-6.14975	-6.14975	Metabolic pathways;Thiamine metabolism	-	-	-	thiamine pyrophosphokinase	EFY90847.1
	Ma10203177	-6.14975	-6.14975	-6.14975	-6.14975	-	-	-	-	hypothetical protein MAC_03111	EFY90748.1
	Ma10203204	-2.54189	-2.26478	-1.32193	-1.0871	Cytosolic DNA-sensing pathway;Metabolic pathways;Purine metabolism;RNA polymerase;Pyrimidine metabolism	-	GO:0003676//nucleic acid binding;GO:0005515//protein binding;GO:0034062//RNA polymerase activity	GO:0010467//gene expression	DNA-directed RNA polymerase I and III 14 KDA polypeptide	EFY90771.1
	Ma10203206	-5.12928	-5.12928	-5.12928	-5.12928	-	-	GO:0004672//protein kinase activity;GO:0032559//adenyl ribonucleotide binding	GO:0006464//protein modification process	serine/threonine-protein kinase hal4	EFY90773.1
	Ma10203224	-2.99646	-2.56036	-1.23426	-2.02503	-	-	GO:0016787//hydrolase activity;GO:0003676//nucleic acid binding	-	hypothetical protein MAC_03151	EFY90788.1
	Ma10203233	-5.12928	-5.12928	-5.12928	-5.12928	-	GO:0043231//intracellular membrane-bounded organelle;GO:0016020//membrane	GO:0004175//endopeptidase activity	-	Mitochondrial inner membrane protease ATP23	EFY90794.1
	Ma10203248	-6.45943	-6.45943	-6.45943	-6.45943	-	-	-	-	rRNA-processing protein UTP23	EFY90809.1
	Ma10203292	-5.12928	-5.12928	-5.12928	-5.12928	-	-	-	-	putative nitrate assimilation regulatory protein nirA	EFY90659.1
	Ma10203306	-1.64046	-2.02748	-1.37037	-1.08406	-	-	-	-	membrane-tethered transcription factor (SPT23), putative	EFY90666.1
	Ma10203371	-2.60293	-1.10043	-2.01017	-1.01114	-	-	-	-	hypothetical protein MAC_03306	EFY90726.1
	Ma10203435	-2.73407	-1.53644	-1.19872	-1.70294	-	-	-	-	hypothetical protein MAC_03369	EFY90591.1
	Ma10203460	-6.14975	-6.14975	-6.14975	-6.14975	-	-	-	-	hypothetical protein MAC_03392	EFY90614.1
	Ma10203498	-5.12928	-5.12928	-5.12928	-5.12928	-	-	-	-	serine-type carboxypeptidase	EFY90535.1
	Ma10203619	-5.12928	-5.12928	-5.12928	-5.12928	-	-	-	-	predicted protein	EGR48777.1
	Ma10203627	-2.34661	-1.75283	-5.26786	-1.18404	-	-	-	-	N-ethylmaleimide reductase, putative	EFY90414.1
	Ma10203636	-5.12928	-5.12928	-5.12928	-5.12928	Benzoate degradation	-	-	-	Muconate cycloisomerase 1	EFY90423.1
	Ma10203639	-6.14975	-6.14975	-6.14975	-6.14975	-	-	-	-	hypothetical protein MAA_02640	EFZ01411.1
	Ma10203692	-5.12928	-5.12928	-5.12928	-5.12928	Metabolic pathways;Arginine and proline metabolism	-	GO:0005488//binding	GO:0008152//metabolic process	hypothetical protein MAC_03594	EFY90348.1
	Ma10203704	-5.12928	-5.12928	-5.12928	-5.12928	-	-	-	-	hypothetical protein MAC_03605	EFY90359.1
	Ma10203712	-5.12928	-5.12928	-5.12928	-5.12928	-	-	-	-	hypothetical protein MAC_03612	EFY90366.1
	Ma10203716	-5.12928	-5.12928	-5.12928	-5.12928	Spliceosome	-	GO:0032559//adenyl ribonucleotide binding;GO:0042623//ATPase activity, coupled	-	pre-mRNA splicing factor ATP-dependent RNA helicase PRP43	EFY90370.1
	Ma10203740	-3.17306	-1.152	-2	-1.46179	-	-	-	-	hypothetical protein MAC_03771	EFY90256.1
	Ma10203746	-5.12928	-5.12928	-5.12928	-5.12928	-	-	-	-	integral membrane protein	EFY90261.1
	Ma10203753	-5.72792	-5.72792	-5.72792	-5.72792	-	-	-	-	proline rich protein 5MeD	EFY90267.1
	Ma10203793	-2.03092	-1.30231	-2.77834	-1.46166	Circadian rhythm - mammal;Huntington's disease;Vasopressin-regulated water reabsorption	-	GO:0016830//carbon-carbon lyase activity	GO:0006259//DNA metabolic process	cryptochrome-2	EFY90188.1
	Ma10203795	-2.70725	-2.68523	-2.02226	-1.76384	-	-	-	-	hypothetical protein MAC_03705	EFY90190.1
	Ma10203832	-1.06248	-3.61471	-2.1057	-1.34937	-	GO:0005634//nucleus	GO:0003676//nucleic acid binding;GO:0042623//ATPase activity, coupled;GO:0032559//adenyl ribonucleotide binding	GO:0042254//ribosome biogenesis	ATP-dependent RNA helicase DBP8	EFY90162.1
	Ma10203835	-1.19794	-2.51987	-1.56294	-2.56294	-	-	-	-	hypothetical protein MAC_03742	EFY90227.1
	Ma10203855	-2.05821	-1.78111	-1.83825	-2.82375	Spliceosome	-	GO:0032559//adenyl ribonucleotide binding;GO:0042623//ATPase activity, coupled	-	pre-mRNA splicing factor ATP-dependent RNA helicase prp16	EFY90242.1
	Ma10203919	-5.12928	-5.12928	-5.12928	-5.12928	-	-	-	-	hypothetical protein MAC_03837	EFY90079.1
	Ma10203925	-1.27789	-1.62838	-1.32582	-1.30646	-	-	-	-	TPR repeat protein	EFY90084.1
	Ma10203934	-5.72792	-5.72792	-5.72792	-5.72792	-	-	-	-	acetyltransferase	EFZ01737.1
	Ma10203985	-5.72792	-5.72792	-5.72792	-5.72792	-	GO:0031224//intrinsic to membrane	-	GO:0051234//establishment of localization	ERP1 protein precursor	EFY90134.1
	Ma10204082	-2.00336	-3.22575	-1.38299	-1.14692	Cytosolic DNA-sensing pathway;Purine metabolism;RNA polymerase;Pyrimidine metabolism;Metabolic pathways;Sulfur metabolism;Microbial metabolism in diverse environments	-	-	-	DNA-directed RNA polymerase III complex subunit Rpc37	EFY90012.1
	Ma10204143	-1.91075	-1.6637	-1.26491	-1.12488	Spliceosome	GO:0043231//intracellular membrane-bounded organelle	GO:0046914//transition metal ion binding	-	splicing factor 3A subunit 3	EFY89846.1
	Ma10204156	-2.0572	-2.71839	-1.01538	-1.28047	-	-	GO:0004518//nuclease activity	GO:0016070//RNA metabolic process;GO:0010467//gene expression	tRNA-splicing endonuclease subunit Sen2, putative	EFY89858.1
	Ma10204196	-5.72792	-5.72792	-5.72792	-5.72792	-	-	-	GO:0006810//transport	potassium channel	EFY89823.1
	Ma10204201	-2.37742	-2.34941	-1.6923	-1.17948	-	-	-	-	hypothetical protein MAC_04107	EFY89898.1
	Ma10204240	-1.24179	-1.28966	-1.21779	-1.12079	Mismatch repair;DNA replication;Nucleotide excision repair	GO:0005657//replication fork	GO:0003677//DNA binding;GO:0016462//pyrophosphatase activity;GO:0032559//adenyl ribonucleotide binding	GO:0006259//DNA metabolic process	hypothetical protein FOXB_11675	EGU77811.1
	Ma10204270	-5.12928	-5.12928	-5.12928	-5.12928	Spliceosome	GO:0043231//intracellular membrane-bounded organelle	GO:0046914//transition metal ion binding	-	splicing factor 3a subunit 2, putative	EFY89756.1
	Ma10204284	-5.12928	-5.12928	-5.12928	-5.12928	Metabolic pathways;Fatty acid metabolism;Biosynthesis of secondary metabolites;Naphthalene degradation;Glycolysis	-	GO:0005488//binding;GO:0003824//catalytic activity	GO:0008152//metabolic process	alcohol dehydrogenase, putative	EFY89768.1
	Ma10204286	-5.12928	-5.12928	-5.12928	-5.12928	-	-	-	-	HLH transcription factor (Hpa3), putative	EFY89770.1
	Ma10204292	-1.54707	-2.54182	-1.41964	-1.2192	Ribosome biogenesis in eukaryotes	GO:0044464//cell part	GO:0004518//nuclease activity;GO:0005488//binding	-	exonuclease	EFY89776.1
	Ma10204303	-6.45943	-6.45943	-6.45943	-6.45943	Pathways in cancer;Homologous recombination;Pancreatic cancer	-	GO:0003677//DNA binding;GO:0042623//ATPase activity, coupled;GO:0032559//adenyl ribonucleotide binding	GO:0006259//DNA metabolic process	DNA repair protein RAD51	EFY89786.1
	Ma10204318	-1.64046	-2.64046	-2.68353	-2.68353	Metabolic pathways;Pyrimidine metabolism	-	GO:0016787//hydrolase activity	GO:0009117//nucleotide metabolic process	dUTP pyrophosphatase	EFY89798.1
	Ma10204413	-5.72792	-5.72792	-5.72792	-5.72792	RNA degradation	-	-	-	zinc knuckle domain protein	EFY89664.1
	Ma10204434	-5.72792	-5.72792	-5.72792	-5.72792	-	-	-	-	LysM domain-containing protein	EFY89681.1
	Ma10204448	-5.12928	-5.12928	-5.12928	-5.12928	-	-	-	-	hydrophobin	EFY89521.1
	Ma10204492	-8.89785	-8.89785	-8.89785	-8.89785	-	-	GO:0016491//oxidoreductase activity;GO:0005488//binding	GO:0008152//metabolic process	UDP-glucose dehydrogenase/UDP-mannac dehydrogenase, putative	EFY89557.1
	Ma10204493	-5.12928	-5.12928	-5.12928	-5.12928	-	-	-	-	glycosyl transferase, group 2 family protein	EFY89558.1
	Ma10204552	-5.12928	-5.12928	-5.12928	-5.12928	Peroxisome;Metabolic pathways;Amyotrophic lateral sclerosis (ALS);Tryptophan metabolism;Microbial metabolism in diverse environments;Methane metabolism	-	GO:0005506//iron ion binding;GO:0004601//peroxidase activity	GO:0042743//hydrogen peroxide metabolic process;GO:0006950//response to stress	catalase	EFY89451.1
	Ma10204573	-5.12928	-5.12928	-5.12928	-5.12928	-	-	-	-	BTB/POZ domain protein	EFY89470.1
	Ma10204576	-5.72792	-5.72792	-5.72792	-5.72792	Ribosome;Metabolic pathways;Glycerophospholipid metabolism	-	-	-	integral membrane protein	EFY96753.1
	Ma10204577	-5.12928	-5.12928	-5.12928	-5.12928	Metabolic pathways;Toluene degradation;Aminobenzoate degradation;Chlorocyclohexane and chlorobenzene degradation;Microbial metabolism in diverse environments;Metabolic pathways;Styrene degradation;Cyanoamino acid metabolism;Nitrogen metabolism;Aminobenzoate degradation;Tryptophan metabolism;Microbial metabolism in diverse environments	-	GO:0005488//binding;GO:0003824//catalytic activity	-	isoamyl alcohol oxidase, putative	EFY89474.1
	Ma10204579	-1.56119	-3.14616	-1.60426	-1.17834	-	-	-	-	hypothetical protein FOXB_01651	EGU87857.1
	Ma10204581	-5.12928	-5.12928	-5.12928	-5.12928	-	-	GO:0016787//hydrolase activity	-	hypothetical protein MAC_04496	EFY89477.1
	Ma10204585	-3.39635	-1.47259	-1.15514	-2.0326	-	-	GO:0046872//metal ion binding	-	zinc knuckle domain containing protein	EFY96760.1
	Ma10204608	-6.14975	-6.14975	-6.14975	-6.14975	-	-	-	-	hypothetical protein FG02627.1	XP_382803.1
	Ma10204658	-1.17934	-1.06251	-1.20747	-1.41968	-	-	-	-	cytoskeleton organization protein, putative	EFY96626.1
	Ma10204682	-1.98293	-1.48543	-1.18286	-1.00861	Cyanoamino acid metabolism;Phenylpropanoid biosynthesis;Starch and sucrose metabolism;Biosynthesis of secondary metabolites	-	-	-	SUN domain protein (Uth1)	EFY89403.1
	Ma10204693	-2.07905	-2.21453	-1.25859	-1.10562	-	GO:0019866//organelle inner membrane;GO:0043231//intracellular membrane-bounded organelle;GO:0031224//intrinsic to membrane	GO:0043169//cation binding;GO:0003824//catalytic activity	GO:0051234//establishment of localization;GO:0032501//multicellular organismal process;GO:0006091//generation of precursor metabolites and energy	Alternative oxidase	EFY89413.1
	Ma10204703	-2.4207	-3.33535	-1.5458	-1.36711	-	-	-	-	CCAAT-box-binding transcription factor	EFY89423.1
	Ma10204749	-1.30879	-2.75601	-1.8643	-1.04477	-	-	-	-	hypothetical protein MAC_04651	EFY89270.1
	Ma10204755	-5.12928	-5.12928	-5.12928	-5.12928	-	-	GO:0016407//acetyltransferase activity	-	histone acetyltransferase Spt10	EFY89276.1
	Ma10204765	-5.12928	-5.12928	-5.12928	-5.12928	-	-	-	GO:0006810//transport	putative ZIP zinc transporter	EFY89284.1
	Ma10204788	-5.12928	-5.12928	-5.12928	-5.12928	-	-	GO:0016788//hydrolase activity, acting on ester bonds	-	nuclease PA3, putative	EFY89305.1
	Ma10204798	-1.959	-1.23077	-2.18763	-1.19371	-	-	-	-	RLI and DUF367 domain protein	EFY89314.1
	Ma10204802	-3.58142	-2.24262	-2.03953	-1.44007	-	-	-	-	ribosome biogenesis protein Rrp14-C	EFY89318.1
	Ma10204804	-5.12928	-5.12928	-5.12928	-5.12928	-	-	-	-	hypothetical protein MAC_04701	EFY89320.1
	Ma10204811	-3.22542	-1.03676	-1.26849	-1.66903	Purine metabolism;Pathways in cancer;MAPK signaling pathway - yeast;Thyroid cancer;RNA transport	-	-	-	spindle-pole body protein (Pcp1), putative	EFY89326.1
	Ma10204831	-1.38396	-3.5281	-1.42231	-1.40781	Huntington's disease;Metabolic pathways;Oxidative phosphorylation;Alzheimer's disease;Parkinson's disease	-	-	-	hypothetical protein MAC_04739	EFY89152.1
	Ma10204833	-2.69366	-1.85809	-1.34385	-1.74439	-	-	-	-	MFS transporter, putative	EFY89154.1
	Ma10204848	-6.72792	-6.72792	-6.72792	-6.72792	Peroxisome;Metabolic pathways;Fatty acid metabolism;PPAR signaling pathway;Biosynthesis of unsaturated fatty acids;alpha-Linolenic acid metabolism;Metabolic pathways;Fatty acid metabolism;Lysine degradation;Tryptophan metabolism;Benzoate degradation;Microbial metabolism in diverse environments	-	-	-	hypothetical protein MAC_04756	EFY89169.1
	Ma10204868	-4.26144	-1.32778	-2.88664	-2.90978	-	GO:0031224//intrinsic to membrane	GO:0022857//transmembrane transporter activity	GO:0006810//transport	putative sugar transporter	EFY89189.1
	Ma10204885	-1.35095	-1.99095	-2.05236	-1.25399	mRNA surveillance pathway	-	GO:0017111//nucleoside-triphosphatase activity;GO:0032561//guanyl ribonucleotide binding;GO:0008079//translation termination factor activity	GO:0006412//translation;GO:0009207	putative translation release factor erf3	EFY89139.1
	Ma10204964	-2.9312	-2.91713	-1.2373	-2.73326	MAPK signaling pathway - yeast;MAPK signaling pathway - yeast	-	GO:0016301//kinase activity	-	mitogen activated protein kinase kinase	EFY89094.1
	Ma10204975	-5.12928	-5.12928	-5.12928	-5.12928	-	GO:0005739//mitochondrion	GO:0050662//coenzyme binding;GO:0016899//oxidoreductase activity, acting on the CH-OH group of donors, oxygen as acceptor	GO:0008152//metabolic process	sugar 1,4-lactone oxidase, putative	EFY89103.1
	Ma10204987	-5.12928	-5.12928	-5.12928	-5.12928	-	GO:0031224//intrinsic to membrane	GO:0046914//transition metal ion binding;GO:0003824//catalytic activity;GO:0050662//coenzyme binding	GO:0008152//metabolic process	ferric reductase transmembrane component 7	EFY89116.1
	Ma10205013	-5.12928	-5.12928	-5.12928	-5.12928	-	-	-	-	hypothetical protein MAC_04923	EFY88992.1
	Ma10205023	-1.14616	-2.1251	-1.60426	-1.36325	Cell cycle - yeast;Meiosis - yeast	-	GO:0004672//protein kinase activity;GO:0000166//nucleotide binding	GO:0009987//cellular process	septation	EFY89000.1
	Ma10205039	-2.46586	-1.25403	-1.16563	-1.37656	Ribosome	GO:0030529//ribonucleoprotein complex	GO:0005198//structural molecule activity	GO:0006412//translation	acidic ribosomal protein P1	EFY89014.1
	Ma10205077	-5.12928	-5.12928	-5.12928	-5.12928	-	-	-	-	hypothetical protein MAC_04916	EFY88985.1
	Ma10205097	-1.12623	-2.9314	-1.20463	-1.36433	Metabolic pathways;Purine metabolism;RNA polymerase;Pyrimidine metabolism	GO:0043231//intracellular membrane-bounded organelle	GO:0034062//RNA polymerase activity;GO:0003676//nucleic acid binding	GO:0010467//gene expression	hypothetical protein MAC_05002	EFY88908.1
	Ma10205156	-1.05821	-1.76717	-2.42321	-1.82375	-	-	-	-	cell division cycle protein 123	EFY88892.1
	Ma10205204	-5.12928	-5.12928	-5.12928	-5.12928	Metabolic pathways;Valine, leucine and isoleucine biosynthesis;Biosynthesis of secondary metabolites;Glycine, serine and threonine metabolism	-	-	GO:0019752//carboxylic acid metabolic process	threonine dehydratase, putative	EFY88810.1
	Ma10205232	-1.86673	-1.86673	-1.33949	-1.9098	-	-	-	-	C6 transcription factor	EFY88867.1
	Ma10205245	-6.45943	-6.45943	-6.45943	-6.45943	Amino sugar and nucleotide sugar metabolism	-	GO:0004553//hydrolase activity, hydrolyzing O-glycosyl compounds;GO:0005488//binding	GO:0005975//carbohydrate metabolic process;GO:0043170;GO:0009056//catabolic process	glycosyl hydrolase, family 18, putative	EFY88880.1
	Ma10205301	-2.9312	-3.51616	-1.97427	-1.95977	Prion diseases	-	-	-	TPR domain-containing protein	EFY96990.1
	Ma10205313	-5.12928	-5.12928	-5.12928	-5.12928	-	-	-	-	hypothetical protein MAC_05216	EFY88781.1
	Ma10205332	-6.45943	-6.45943	-6.45943	-6.45943	-	-	-	-	hypothetical protein MAC_05231	EFY88796.1
	Ma10205361	-1.81122	-3.07812	-1.40296	-1.90304	-	-	GO:0005488//binding	-	molybdenum cofactor sulfurase	EFY88651.1
	Ma10205391	-1.31886	-3.05815	-1.53499	-1.06632	-	-	GO:0005488//binding	-	hypothetical protein MAC_05296	EFY88678.1
	Ma10205400	-5.12928	-5.12928	-5.12928	-5.12928	Cell cycle;Cell cycle - yeast	-	GO:0004672//protein kinase activity;GO:0000166//nucleotide binding	-	checkpoint protein kinase, putative	EFY88685.1
	Ma10205431	-1.0555	-1.6194	-1.09856	-2.08406	-	-	-	-	YjeF domain containing protein	EFZ00201.1
	Ma10205440	-1.46713	-1.43911	-1.09516	-1.4957	-	GO:0005746//mitochondrial respiratory chain	GO:0005515//protein binding	GO:0065003;GO:0022904//respiratory electron transport chain	Complex I intermediate-associated protein 30	EFY88581.1
	Ma10205476	-1.3388	-1.1251	-1.02417	-2.16753	-	-	GO:0046914//transition metal ion binding;GO:0008238//exopeptidase activity;GO:0016790//thiolester hydrolase activity	GO:0019941//modification-dependent protein catabolic process	ubiquitin carboxyl-terminal hydrolase 14	EFY88614.1
	Ma10205482	-6.9542	-6.9542	-6.9542	-6.9542	-	-	-	-	laccase	EFY88619.1
	Ma10205483	-6.22712	-4.20606	-5.69987	-5.24849	Limonene and pinene degradation;Ethylbenzene degradation;Naphthalene degradation;Aminobenzoate degradation;Benzoate degradation;Microbial metabolism in diverse environments;Tyrosine metabolism;Metabolic pathways;Fatty acid biosynthesis	-	GO:0003824//catalytic activity	-	conidial pigment polyketide synthase PksP/Alb1	EFY88620.1
	Ma10205501	-5.12928	-5.12928	-5.12928	-5.12928	Microbial metabolism in diverse environments;Tyrosine metabolism	-	GO:0016829//lyase activity	GO:0044237//cellular metabolic process	HpcH/HpaI aldolase/citrate lyase family protein	EFY88512.1
	Ma10205531	-6.14975	-6.14975	-6.14975	-6.14975	Cytosolic DNA-sensing pathway;Huntington's disease;Metabolic pathways;Purine metabolism;RNA polymerase;Pyrimidine metabolism	-	-	-	metallothionein-I gene transcription activator	EFY88539.1
	Ma10205532	-1.83633	-1.3544	-2.2233	-1.55483	-	-	GO:0005488//binding	-	ATP binding protein, putative	EFY88540.1
	Ma10205539	-5.12928	-5.12928	-5.12928	-5.12928	Metabolic pathways;Pentose phosphate pathway;Microbial metabolism in diverse environments;Butanoate metabolism;Metabolic pathways;Linoleic acid metabolism;Fructose and mannose metabolism;Chloroalkane and chloroalkene degradation;Bisphenol degradation;Microbial metabolism in diverse environments;Metabolic pathways;Microbial metabolism in diverse environments;Methane metabolism;Glycine, serine and …	-	GO:0016614//oxidoreductase activity, acting on CH-OH group of donors;GO:0000166//nucleotide binding	GO:0008152//metabolic process	2-hydroxyacid dehydrogenase, putative	EFY88546.1
	Ma10205593	-1.37197	-1.37197	-1.41504	-1.41504	-	-	-	GO:0006259//DNA metabolic process	hypothetical protein MAA_05215	EFY99157.1
	Ma10205599	-5.72792	-5.72792	-5.72792	-5.72792	-	-	-	-	hypothetical protein MAC_05497	EFY88445.1
	Ma10205601	-5.72792	-5.72792	-5.72792	-5.72792	Two-component system;Pyruvate metabolism	-	GO:0016615//malate dehydrogenase activity;GO:0000166//nucleotide binding;GO:0043169//cation binding	GO:0043648//dicarboxylic acid metabolic process	malate dehydrogenase, putative	EFY88447.1
	Ma10205608	-3.10434	-3.99017	-3.15032	-2.28491	-	-	-	-	ferric-chelate reductase	EFY88456.1
	Ma10205683	-3.35086	-2.49467	-1.22772	-2.61389	Glycerophospholipid metabolism	GO:0016020//membrane	GO:0016298//lipase activity	GO:0006629//lipid metabolic process	hypothetical protein MAC_05583	EFY88374.1
	Ma10205755	-5.12928	-5.12928	-5.12928	-5.12928	-	-	-	-	sister chromatid cohesion protein Ctf8, putative	EFY88310.1
	Ma10205790	-5.12928	-5.12928	-5.12928	-5.12928	Metabolic pathways;Lysosome;Glycosaminoglycan degradation	-	-	-	sulfatase domain protein	EFY95833.1
	Ma10205811	-1.64046	-1.6194	-2.11321	-1.35288	-	-	-	-	multidrug resistance-associated protein, putative	EFY88209.1
	Ma10205830	-2.22655	-1.16427	-1.62752	-1.00796	-	-	-	-	phospholipase D	EFY88254.1
	Ma10205836	-5.12928	-5.12928	-5.12928	-5.12928	-	-	-	-	hypothetical protein FOXB_00753	EGU88731.1
	Ma10205845	-1.64318	-2.14568	-1.1042	-1.18838	-	-	-	-	hypothetical protein MAC_05739	EFY88266.1
	Ma10205856	-1.24658	-2.6138	-2.32251	-2.04498	-	-	-	-	hypothetical protein MAC_05748	EFY88275.1
	Ma10205879	-2.41865	-3.80805	-1.67333	-1.25023	-	-	-	-	ribosomal RNA-processing protein 12	EFY88170.1
	Ma10205929	-1.17887	-1.36927	-1.05238	-1.45816	-	-	-	GO:0006259//DNA metabolic process	Chromosome segregation in meiosis protein 3	EFY88093.1
	Ma10205944	-7.64442	-5.89058	-6.10739	-5.5553	Metabolic pathways;Galactose metabolism;Starch and sucrose metabolism	-	GO:0016798//hydrolase activity, acting on glycosyl bonds;GO:0043167//ion binding	GO:0044238//primary metabolic process	putative maltase MLT3	EFY88105.1
	Ma10205945	-2.45794	-1.1485	-1.69087	-2.97579	-	GO:0031224//intrinsic to membrane	GO:0022857//transmembrane transporter activity	GO:0006810//transport	MRT; a raffinose family of oligosaccharides transporter	EFY88106.1
	Ma10205951	-5.12928	-5.12928	-5.12928	-5.12928	Metabolic pathways;Starch and sucrose metabolism;Carbohydrate digestion and absorption	-	GO:0046872//metal ion binding;GO:0016787//hydrolase activity	GO:0005975//carbohydrate metabolic process	alpha-amylase 1	EFY88112.1
	Ma10205953	-6.14975	-6.14975	-6.14975	-6.14975	-	-	-	-	heterokaryon incompatibility protein	EFY88113.1
	Ma10205970	-5.12928	-5.12928	-5.12928	-5.12928	-	-	-	-	hypothetical protein MAC_05864	EFY88126.1
	Ma10205979	-5.12928	-5.12928	-5.12928	-5.12928	-	-	-	-	hypothetical protein MAC_05869	EFY88131.1
	Ma10205992	-5.12928	-5.12928	-5.12928	-5.12928	-	-	-	-	hypothetical protein MAC_05882	EFY88144.1
	Ma10205995	-5.12928	-5.12928	-5.12928	-5.12928	-	-	-	-	hypothetical protein MAC_05883	EFY88019.1
	Ma10206039	-2.29084	-1.5441	-1.47743	-1.49428	Cyanoamino acid metabolism;Phenylpropanoid biosynthesis;Starch and sucrose metabolism;Biosynthesis of secondary metabolites	-	-	-	transposase	EFY88022.1
	Ma10206058	-1.09137	-3.99826	-1.19488	-1.31933	RIG-I-like receptor signaling pathway	-	GO:0003723//RNA binding;GO:0042623//ATPase activity, coupled;GO:0032559//adenyl ribonucleotide binding	GO:0006412//translation	ATP-dependent RNA helicase DED1	EFY87960.1
	Ma10206076	-1.0572	-2.44422	-1.5153	-1.27429	Spliceosome	GO:0032991//macromolecular complex	GO:0005488//binding	-	small nuclear ribonucleoprotein Sm D2	EFY87977.1
	Ma10206081	-2.93692	-1.42312	-1.35196	-2.0326	Metabolic pathways;Streptomycin biosynthesis;Biosynthesis of secondary metabolites;Polyketide sugar unit biosynthesis;Metabolic pathways;Cysteine and methionine metabolism;Biosynthesis of secondary metabolites	-	GO:0016616//oxidoreductase activity, acting on the CH-OH group of donors, NAD or NADP as acceptor	GO:0033692//cellular polysaccharide biosynthetic process	NAD dependent epimerase/dehydratase family protein	EFY87982.1
	Ma10206083	-6.45943	-6.45943	-6.45943	-6.45943	-	-	-	-	hypothetical protein MAC_05976	EFY87985.1
	Ma10206087	-2.96239	-1.94132	-1.42049	-1.40599	-	-	-	GO:0016197//endosome transport	GARP complex component (Vps54), putative	EFY87988.1
	Ma10206092	-5.72792	-5.72792	-5.72792	-5.72792	Ribosome biogenesis in eukaryotes	GO:0030684//preribosome	-	GO:0042254//ribosome biogenesis	small nucleolar ribonucleoprotein complex subunit	EFY87992.1
	Ma10206095	-1.53051	-2.67938	-2.43035	-2.41286	-	-	-	-	60S ribosomal subunit assembly/export protein loc1	EFY87995.1
	Ma10206132	-2.44132	-1.68748	-1.19488	-2.315	-	-	-	-	elongation factor 1-beta	EFY87901.1
	Ma10206181	-2.26568	-1.65966	-1.30875	-1.70929	-	-	-	-	hypothetical protein MAC_06073	EFY87946.1
	Ma10206190	-1.4138	-1.09266	-1.1006	-1.13928	Metabolic pathways;Oxidative phosphorylation	-	-	GO:0009987//cellular process;GO:0008152//metabolic process	37S ribosomal protein Rsm22	EFY87841.1
	Ma10206192	-2.86382	-3.86382	-1.00292	-2.8852	-	GO:0031224//intrinsic to membrane	GO:0046914//transition metal ion binding;GO:0003824//catalytic activity;GO:0050662//coenzyme binding	GO:0008152//metabolic process	ferric reductase	EFY87843.1
	Ma10206201	-2.04527	-3.86831	-1.54486	-1.20615	-	GO:0043231//intracellular membrane-bounded organelle;GO:0044427//chromosomal part	GO:0017111//nucleoside-triphosphatase activity;GO:0008135//translation factor activity, nucleic acid binding;GO:0032559//adenyl ribonucleotide binding	GO:0006412//translation;GO:0009207;GO:0006325//chromatin organization	elongation factor 3	EFY87850.1
	Ma10206206	-5.12928	-5.12928	-5.12928	-5.12928	Amino sugar and nucleotide sugar metabolism	-	GO:0016787//hydrolase activity	-	chitinase	EFY87853.1
	Ma10206220	-2.27886	-3.25084	-2.10579	-2.8852	-	-	-	-	DEAD box ATP-dependent RNA helicase, putative	EFY87866.1
	Ma10206258	-1.19424	-2.17736	-1.2373	-3.55923	Protein processing in endoplasmic reticulum;Endocytosis	-	-	-	hypothetical protein MAC_06150	EFY87783.1
	Ma10206274	-1.64272	-1.75291	-1.8153	-1.45096	-	-	-	-	hypothetical protein MAC_06163	EFY87796.1
	Ma10206276	-2.03407	-1.69527	-1.03407	-1.67032	Metabolic pathways;Purine metabolism;Base excision repair;DNA replication;Nucleotide excision repair;Pyrimidine metabolism;Antigen processing and presentation	GO:0043231//intracellular membrane-bounded organelle	GO:0003677//DNA binding	GO:0006351//transcription, DNA-dependent	CCAAT-binding protein subunit HAP3	EFY87798.1
	Ma10206285	-3.44704	-2.40515	-2.60191	-2.33474	Metabolic pathways;Glycerolipid metabolism	-	GO:0016787//hydrolase activity	-	2-deoxyglucose-6-phosphate phosphatase	EFY87807.1
	Ma10206314	-5.12928	-5.12928	-5.12928	-5.12928	-	-	-	-	hypothetical protein MAC_06208	EFY87722.1
	Ma10206328	-1.13685	-1.03936	-2.01631	-1.0183	Ubiquitin mediated proteolysis;Cell cycle;Oocyte meiosis;Cell cycle - yeast;Meiosis - yeast	-	-	-	WD-repeat containing protein slp1	EFY87735.1
	Ma10206340	-1.12831	-1.75567	-1.01569	-1.99	-	-	-	-	hypothetical protein MAC_06230	EFY87744.1
	Ma10206342	-5.12928	-5.12928	-5.12928	-5.12928	-	-	GO:0017111//nucleoside-triphosphatase activity;GO:0000166//nucleotide binding	-	hypothetical protein MAC_06232	EFY87746.1
	Ma10206352	-1.68903	-2.74053	-1.83812	-2.1088	MAPK signaling pathway - yeast	-	-	GO:0006351//transcription, DNA-dependent	hypothetical protein MAC_06240	EFY87754.1
	Ma10206353	-3.88141	-4.8196	-2.26402	-2.91831	mRNA surveillance pathway;RNA transport;RNA degradation;Pathogenic Escherichia coli infection	-	GO:0005488//binding	-	pre-rRNA processing protein	ADZ99447.1
	Ma10206357	-1.70044	-1.36164	-1.15855	-2.41286	-	-	-	-	NmrA family transcriptional regulator	EFY87756.1
	Ma10206368	-1.5396	-1.44703	-1.56581	-1.12246	-	GO:0044425//membrane part;GO:0044429//mitochondrial part	GO:0004175//endopeptidase activity;GO:0046914//transition metal ion binding	GO:0051234//establishment of localization;GO:0019538//protein metabolic process;GO:0006091//generation of precursor metabolites and energy	mitochondrial processing peptidase beta subunit	EFY87718.1
	Ma10206394	-5.12928	-5.12928	-5.12928	-5.12928	-	-	-	-	hypothetical protein MAC_06279	EFY87685.1
	Ma10206471	-5.12928	-5.12928	-5.12928	-5.12928	-	GO:0031224//intrinsic to membrane	GO:0022857//transmembrane transporter activity	GO:0006810//transport	maltose permease	EFY87633.1
	Ma10206518	-5.72792	-5.72792	-5.72792	-5.72792	-	-	-	-	glutamine repeat protein-1	EFY87540.1
	Ma10206520	-5.12928	-5.12928	-5.12928	-5.12928	-	-	GO:0003824//catalytic activity	GO:0008152//metabolic process	mannan endo-1,6-alpha-mannosidase-like protein	EFY87542.1
	Ma10206570	-1.53621	-1.43905	-1.24966	-1.8512	-	-	-	-	hypothetical protein MAC_06374	EFY87530.1
	Ma10206624	-2.0572	-1.86853	-3.52995	-1.38311	-	-	-	-	CBM6-containing protein	EFY87515.1
	Ma10206634	-5.12928	-5.12928	-5.12928	-5.12928	Non-homologous end-joining;Non-homologous end-joining;Base excision repair	-	GO:0003824//catalytic activity	-	high-affinity nickel transporter	EFY87462.1
	Ma10206640	-5.72792	-5.72792	-5.72792	-5.72792	-	-	-	-	hypothetical protein MAC_06513	EFY87405.1
	Ma10206646	-1.79348	-2.43549	-1.18485	-1.5693	Spliceosome	-	-	-	KH domain protein	EFY87410.1
	Ma10206670	-5.41437	-2.58895	-2.06721	-1.58596	-	-	-	-	hypothetical protein MAC_06504	EFY87396.1
	Ma10206692	-5.12928	-5.12928	-5.12928	-5.12928	-	-	-	-	hypothetical protein MAC_06506	EFY87398.1
	Ma10206698	-6.14975	-6.14975	-6.14975	-6.14975	-	-	-	-	hypothetical protein MAC_06509	EFY87401.1
	Ma10206730	-5.72792	-5.72792	-5.72792	-5.72792	-	-	-	-	FAM96B-like protein	EFY87365.1
	Ma10206801	-1.98933	-1.81107	-1.40764	-1.07179	RNA transport	-	-	-	putative nuclear pore protein NUP57	EFY87321.1
	Ma10206805	-1.28415	-2.0664	-1.39357	-2.37618	-	-	-	-	candidate effector 14	EFY87326.1
	Ma10206818	-2.8644	-2.84753	-1.90747	-2.89876	-	GO:0043231//intracellular membrane-bounded organelle	GO:0003676//nucleic acid binding	-	FACT complex subunit pob3	EFY87239.1
	Ma10206868	-5.12928	-5.12928	-5.12928	-5.12928	-	-	-	-	C6 transcription factor	EFY87169.1
	Ma10206882	-2.85926	-1.36199	-1.25227	-1.5748	Regulation of autophagy	-	GO:0004672//protein kinase activity;GO:0032559//adenyl ribonucleotide binding	GO:0006464//protein modification process	phosphoinositide 3-kinase regulatory subunit 4	EFY87189.1
	Ma10206900	-1.6939	-3.86382	-1.58496	-2.57625	Metabolic pathways;Fatty acid biosynthesis	GO:0043234//protein complex	-	GO:0006631//fatty acid metabolic process	fatty acid synthase beta subunit dehydratase	EFY87205.1
	Ma10206907	-5.72792	-5.72792	-5.72792	-5.72792	-	-	GO:0000166//nucleotide binding	-	hypothetical protein MAC_06771	EFY87211.1
	Ma10206916	-2.6004	-2.93672	-1.30029	-3.64752	Fatty acid metabolism;Aminobenzoate degradation;Tryptophan metabolism;Microbial metabolism in diverse environments	-	GO:0004497//monooxygenase activity;GO:0005506//iron ion binding	GO:0008152//metabolic process	NADPH-P450 reductase	EFY87219.1
	Ma10206921	-1.6939	-3.86382	-2.59373	-1.43558	Systemic lupus erythematosus	GO:0032991//macromolecular complex;GO:0043231//intracellular membrane-bounded organelle	GO:0003676//nucleic acid binding	GO:0010467//gene expression	RNA-binding La domain protein	EFY87224.1
	Ma10206931	-5.12928	-5.12928	-5.12928	-5.12928	Metabolic pathways;Porphyrin and chlorophyll metabolism;Biosynthesis of secondary metabolites	-	GO:0016765//transferase activity, transferring alkyl or aryl (other than methyl) groups	GO:0006779//porphyrin biosynthetic process;GO:0018065//protein-cofactor linkage	porphobilinogen deaminase	EFY87119.1
	Ma10206949	-5.12928	-5.12928	-5.12928	-5.12928	-	-	-	-	cholesterol oxidase precursor	EFZ04230.1
	Ma10206950	-6.9542	-6.9542	-6.9542	-6.9542	-	-	-	GO:0006810//transport	MFS transporter	EFY87139.1
	Ma10207005	-3.7792	-3.08006	-1.75396	-2.42704	Metabolic pathways;Phenylalanine metabolism;Biosynthesis of secondary metabolites;Tropane, piperidine and pyridine alkaloid biosynthesis;Isoquinoline alkaloid biosynthesis;beta-Alanine metabolism;Glycine, serine and threonine metabolism;Tyrosine metabolism	-	GO:0005488//binding	-	copper amine oxidase 1	EFY87077.1
	Ma10207027	-5.12928	-5.12928	-5.12928	-5.12928	-	-	-	-	hypothetical protein MAC_06886	EFY87097.1
	Ma10207075	-5.12928	-5.12928	-5.12928	-5.12928	-	-	-	-	integral membrane protein	EFY87036.1
	Ma10207090	-5.72792	-5.72792	-5.72792	-5.72792	-	-	-	-	hypothetical protein MAC_06903	EFY87005.1
	Ma10207101	-1.31853	-2.64046	-1.37037	-1.66183	-	-	-	-	forkhead domain-containing protein	EFY87008.1
	Ma10207104	-5.72792	-5.72792	-5.72792	-5.72792	-	-	-	-	hypothetical protein MAC_06965	EFY86951.1
	Ma10207152	-3.4192	-1.25332	-1.62752	-1.67016	Metabolic pathways;Carbon fixation pathways in prokaryotes;Renal cell carcinoma;Pathways in cancer;Microbial metabolism in diverse environments;Biosynthesis of secondary metabolites;Citrate cycle (TCA cycle);Amino sugar and nucleotide sugar metabolism	-	GO:0003824//catalytic activity	GO:0008152//metabolic process	GNAT family acetyltransferase, putative	EFY86992.1
	Ma10207174	-5.12928	-5.12928	-5.12928	-5.12928	-	-	-	-	hypothetical protein MAC_07030	EFY86913.1
	Ma10207196	-5.12928	-5.12928	-5.12928	-5.12928	-	-	-	-	hypothetical protein MAC_07049	EFY86932.1
	Ma10207217	-5.12928	-5.12928	-5.12928	-5.12928	-	-	GO:0005488//binding	-	GATA transcription factor AreB	EFY98310.1
	Ma10207232	-2.01057	-1.90328	-2.59819	-1.45418	Spliceosome	-	GO:0005488//binding;GO:0016787//hydrolase activity	-	pre-mRNA-processing ATP-dependent RNA helicase PRP5	EFY86860.1
	Ma10207274	-1.82183	-2.80496	-1.60186	-1.0024	-	-	-	-	-	-
	Ma10207292	-5.12928	-5.12928	-5.12928	-5.12928	-	GO:0044464//cell part	GO:0046914//transition metal ion binding	-	C2H2 transcription factor (Egr2), putative	EFY86819.1
	Ma10207298	-2.19424	-1.04138	-1.10378	-1.21992	-	-	-	-	hypothetical protein FG06205.1	XP_386381.1
	Ma10207305	-2.61713	-2.33304	-1.46047	-2.51082	-	GO:0031224//intrinsic to membrane	-	GO:0006810//transport	putative MFS transporter	EFY86830.1
	Ma10207407	-4.01057	-1.82191	-2.74048	-3.03194	-	-	GO:0046872//metal ion binding;GO:0003824//catalytic activity	-	putative multicopperoxidase	EFY95705.1
	Ma10207425	-5.12928	-5.12928	-5.12928	-5.12928	Metabolic pathways;Glycosylphosphatidylinositol(GPI)-anchor biosynthesis	GO:0031090//organelle membrane;GO:0031224//intrinsic to membrane	GO:0016757//transferase activity, transferring glycosyl groups	GO:0006497//protein amino acid lipidation	putative cell division control protein CDC91	EFY86668.1
	Ma10207491	-4.2854	-5.2854	-3.16341	-3.72901	-	-	-	-	chitinase	EFY86638.1
	Ma10207505	-6.45943	-6.45943	-6.45943	-6.45943	-	-	-	GO:0009987//cellular process	putative Glc8 protein	EFY86651.1
	Ma10207515	-1.2495	-1.00454	-1.29079	-1.44815	Two-component system;Metabolic pathways;Folate biosynthesis;Aminobenzoate degradation;Microbial metabolism in diverse environments	-	-	-	hypothetical protein MAC_07307	EFY86618.1
	Ma10207520	-6.14975	-6.14975	-6.14975	-6.14975	Metabolic pathways;Polycyclic aromatic hydrocarbon degradation;Aminobenzoate degradation;Bisphenol degradation;Biosynthesis of secondary metabolites;Limonene and pinene degradation;Stilbenoid, diarylheptanoid and gingerol biosynthesis;Microbial metabolism in diverse environments	-	GO:0046872//metal ion binding	-	cytochrome P450 3A17	EFY86579.1
	Ma10207564	-1.6628	-1.90711	-1.67294	-1.30161	Metabolic pathways;Sulfur metabolism;Cysteine and methionine metabolism;Microbial metabolism in diverse environments	-	GO:0003824//catalytic activity	GO:0009069//serine family amino acid metabolic process;GO:0000097//sulfur amino acid biosynthetic process	cysteine synthase 2	EFY86535.1
	Ma10207599	-1.74857	-1.27263	-2.15315	-1.62199	-	-	GO:0016301//kinase activity	-	hypothetical protein MAC_07428	EFY86566.1
	Ma10207683	-2.33447	-1.81481	-1.08585	-1.05331	Pathogenic Escherichia coli infection	-	GO:0005488//binding	-	mRNA binding post-transcriptional regulator	EFY86462.1
	Ma10207725	-5.12928	-5.12928	-5.12928	-5.12928	-	-	-	-	-	-
	Ma10207767	-1.74136	-3.12163	-1.68669	-1.13313	Ribosome biogenesis in eukaryotes	-	-	-	RNA binding protein	EFY86360.1
	Ma10207784	-1.14616	-2.1251	-1.87607	-2.16753	-	-	-	-	hypothetical protein MAA_01379	EFZ04305.1
	Ma10207838	-1.79518	-1.76717	-1.11005	-2.42321	-	-	-	-	hypothetical protein MAC_07645	EFY86341.1
	Ma10207840	-1.33014	-2.16176	-1.14427	-1.18093	Metabolic pathways;Purine metabolism;Biosynthesis of secondary metabolites	GO:0044424//intracellular part	GO:0016882//cyclo-ligase activity;GO:0032559//adenyl ribonucleotide binding	GO:0006144//purine base metabolic process;GO:0006188//IMP biosynthetic process	bifunctional purine biosynthetic protein Ade1, putative	EFY86343.1
	Ma10207896	-3.11548	-1.36164	-2.15855	-1.2722	Cell cycle;Cell cycle - yeast;Meiosis - yeast	-	GO:0004672//protein kinase activity;GO:0032559//adenyl ribonucleotide binding	GO:0006464//protein modification process	cell cycle protein kinase, putative	EFY86245.1
	Ma10207898	-1.52115	-1.43044	-1.07455	-2.28244	-	-	GO:0004386//helicase activity;GO:0003676//nucleic acid binding;GO:0042623//ATPase activity, coupled;GO:0000166//nucleotide binding	GO:0009987//cellular process	DEAD-2 domain-containing protein	EFY86247.1
	Ma10207927	-2.37742	-1.36335	-1.42049	-1.67481	-	-	-	-	protein kinase-like protein	EFY86239.1
	Ma10207936	-2.51987	-1.18107	-2.56294	-1.96347	Purine metabolism	GO:0043234//protein complex;GO:0043231//intracellular membrane-bounded organelle	GO:0003676//nucleic acid binding;GO:0003682//chromatin binding;GO:0017111//nucleoside-triphosphatase activity;GO:0032559//adenyl ribonucleotide binding	GO:0006338//chromatin remodeling	chromatin remodelling complex ATPase chain ISW1	EFY86213.1
	Ma10207946	-2.5884	-3.69681	-2.85143	-2.07225	-	-	-	-	hypothetical protein MAC_07744	EFY86221.1
	Ma10207963	-5.12928	-5.12928	-5.12928	-5.12928	-	-	-	-	endoplasmic reticulum-resident kdel protein, putative	EFY86207.1
	Ma10207964	-1.31853	-2.64046	-2.68353	-1.66183	Metabolic pathways;Sulfur metabolism;Microbial metabolism in diverse environments	-	GO:0005488//binding	-	sulfite reductase flavoprotein alpha-component	EFY86164.1
	Ma10207982	-1.4361	-2.00419	-1.68899	-1.46467	Metabolic pathways;Microbial metabolism in diverse environments;Biosynthesis of secondary metabolites;Citrate cycle (TCA cycle)	-	GO:0004448//isocitrate dehydrogenase activity;GO:0046872//metal ion binding;GO:0000166//nucleotide binding	GO:0009060//aerobic respiration	isocitrate dehydrogenase subunit 2 precursor	EFY86187.1
	Ma10208006	-5.12928	-5.12928	-5.12928	-5.12928	-	-	-	-	ERV2 protein-like protein	EFY86138.1
	Ma10208039	-6.14975	-6.14975	-6.14975	-6.14975	-	-	-	-	aldolase	EFY86135.1
	Ma10208070	-5.72792	-5.72792	-5.72792	-5.72792	-	-	-	-	hypothetical protein MAC_07836	EFY86102.1
	Ma10208115	-5.12928	-5.12928	-5.12928	-5.12928	Metabolic pathways;Carbon fixation in photosynthetic organisms;Microbial metabolism in diverse environments;Insulin signaling pathway;Metabolic pathways;Fructose and mannose metabolism;Pentose phosphate pathway;Biosynthesis of secondary metabolites;Carbon fixation in photosynthetic organisms;Glycolysis	-	GO:0016788//hydrolase activity, acting on ester bonds	GO:0044238//primary metabolic process	sedoheptulose-1,7-bisphosphatase	EFY86028.1
	Ma10208174	-5.12928	-5.12928	-5.12928	-5.12928	-	-	-	-	hypothetical protein MAC_07940	EFY85988.1
	Ma10208189	-1.167	-6.76429	-1.31647	-1.2857	ABC transporters	GO:0031224//intrinsic to membrane	GO:0017111//nucleoside-triphosphatase activity;GO:0015405//P-P-bond-hydrolysis-driven transmembrane transporter activity;GO:0032559//adenyl ribonucleotide binding	GO:0009207;GO:0051234//establishment of localization	ATP-binding cassette transporter ABC1	EFY85952.1
	Ma10208218	-3.30485	-1.70582	-2.03477	-1.33703	Metabolic pathways;Aminoacyl-tRNA biosynthesis	-	GO:0016879//ligase activity, forming carbon-nitrogen bonds	-	hypothetical protein MAC_07973	EFY85954.1
	Ma10208302	-1.84872	-2.5281	-1.202	-1.40781	Vasopressin-regulated water reabsorption;Phagosome	GO:0005875//microtubule associated complex	GO:0003774//motor activity;GO:0032559//adenyl ribonucleotide binding	GO:0009207;GO:0007017//microtubule-based process	Dynein heavy chain, cytoplasmic	EFY85883.1
	Ma10208357	-1.09954	-1.3091	-1.2442	-1.09513	Spliceosome	-	-	-	U2 snRNP component prp10	EFY85835.1
	Ma10208366	-2.29501	-2.76356	-1.33808	-1.42827	Pyruvate metabolism;Metabolic pathways;Glycolysis	GO:0043234//protein complex;GO:0005739//mitochondrion	GO:0016418	GO:0032787//monocarboxylic acid metabolic process	dihydrolipoamide acetyltransferase component	EFY85772.1
	Ma10208377	-1.02223	-1.65966	-1.30875	-1.12433	Amino sugar and nucleotide sugar metabolism;Metabolic pathways;Toluene degradation;Aminobenzoate degradation;Chlorocyclohexane and chlorobenzene degradation;Microbial metabolism in diverse environments	GO:0031224//intrinsic to membrane	GO:0008375//acetylglucosaminyltransferase activity	GO:0045229//external encapsulating structure organization;GO:0006023	class 2 chitin synthase	EFY85782.1
	Ma10208381	-1.78195	-1.65697	-1.71811	-1.11864	Oxidative phosphorylation	-	GO:0046872//metal ion binding;GO:0050662//coenzyme binding;GO:0003824//catalytic activity	GO:0008152//metabolic process	putative alternative NADH dehydrogenase	EFY85786.1
	Ma10208383	-1.15503	-1.36335	-2.43514	-1.67481	-	-	-	-	CTLH domain-containing protein	EFY85788.1
	Ma10208493	-1.31853	-1.04142	-1.37037	-1.08406	-	-	-	-	DUF1604 domain protein	EFY85689.1
	Ma10208508	-6.45943	-6.45943	-6.45943	-6.45943	Non-homologous end-joining;Homologous recombination	-	-	-	drug resistance protein	EFY85650.1
	Ma10208509	-5.12928	-5.12928	-5.12928	-5.12928	Butanoate metabolism;Metabolic pathways;C5-Branched dibasic acid metabolism;Valine, leucine and isoleucine biosynthesis;Pantothenate and CoA biosynthesis;Biosynthesis of secondary metabolites	-	GO:0046872//metal ion binding;GO:0019842//vitamin binding;GO:0016744;GO:0050662//coenzyme binding	GO:0008652//cellular amino acid biosynthetic process	acetolactate synthase	EFY85651.1
	Ma10208510	-6.45943	-6.45943	-6.45943	-6.45943	-	-	-	-	hypothetical protein MAA_00301	EFZ03227.1
	Ma10208522	-1.52459	-2.5864	-1.47858	-1.52572	-	GO:0044464//cell part	GO:0032561//guanyl ribonucleotide binding	-	GTP-binding protein YchF	EFZ03216.1
	Ma10208525	-3.10236	-1.9137	-1.06054	-1.80612	-	GO:0005743//mitochondrial inner membrane	GO:0008320//protein transmembrane transporter activity	GO:0015031//protein transport	mitochondrial inner membrane translocase subunit TIM44, putative	EFY85667.1
	Ma10208534	-5.12928	-5.12928	-5.12928	-5.12928	Propanoate metabolism	-	GO:0016810//hydrolase activity, acting on carbon-nitrogen (but not peptide) bonds;GO:0048037//cofactor binding	GO:0009056//catabolic process	1-aminocyclopropane-1-carboxylate deaminase, putative	EFY85645.1
	Ma10208581	-5.12928	-5.12928	-5.12928	-5.12928	Limonene and pinene degradation;Ethylbenzene degradation;Naphthalene degradation;Aminobenzoate degradation;Benzoate degradation;Microbial metabolism in diverse environments;Tyrosine metabolism	-	GO:0003824//catalytic activity	-	polyketide synthase	EFY85592.1
	Ma10208644	-5.72792	-5.72792	-5.72792	-5.72792	-	-	-	-	TRI14-like protein	EFY85520.1
	Ma10208680	-5.12928	-5.12928	-5.12928	-5.12928	-	-	-	-	hypothetical protein MAC_08440	EFY85493.1
	Ma10208761	-5.12928	-5.12928	-5.12928	-5.12928	-	-	-	-	-	-
	Ma10208806	-1.08709	-2.36405	-1.71198	-3.05593	-	-	-	-	hypothetical protein MAC_08589	EFY85394.1
	Ma10208825	-6.14975	-6.14975	-6.14975	-6.14975	Metabolic pathways;Fructose and mannose metabolism	-	GO:0003824//catalytic activity;GO:0046914//transition metal ion binding	GO:0008152//metabolic process	sorbitol dehydrogenase	EFY85343.1
	Ma10208879	-1.30485	-1.70582	-1.34792	-1.33703	Insulin signaling pathway;Vascular smooth muscle contraction;Focal adhesion;Oocyte meiosis;Regulation of actin cytoskeleton;Meiosis - yeast;Long-term potentiation	-	GO:0016791//phosphatase activity	-	serine/threonine-protein phosphatase PP1	EFY85305.1
	Ma10208882	-2.40429	-1.76156	-2.17401	-1.45371	-	-	-	-	hypothetical protein MAC_08664	EFY85308.1
	Ma10208889	-1.75619	-1.46508	-1.33238	-1.05485	-	GO:0019866//organelle inner membrane;GO:0005758//mitochondrial intermembrane space	GO:0043169//cation binding	GO:0006612//protein targeting to membrane	mitochondrial import inner membrane translocase subunit TIM13	EFY85289.1
	Ma10208928	-1.90349	-1.88662	-1.26849	-1.44252	-	-	-	GO:0006810//transport	amino acid permease (Gap1), putative	EFY85250.1
	Ma10208961	-5.12928	-5.12928	-5.12928	-5.12928	-	-	GO:0003677//DNA binding	GO:0006351//transcription, DNA-dependent	transcription factor ATF2	EFY85230.1
	Ma10208987	-2.44781	-2.10901	-1.90592	-1.47999	-	GO:0030529//ribonucleoprotein complex	GO:0005198//structural molecule activity	GO:0010467//gene expression	50S ribosomal protein L24	EFY85202.1
	Ma10209039	-1.45592	-3.91535	-1.63649	-2.62778	Ribosome biogenesis in eukaryotes	-	-	-	WD domain-containing protein	EFY85153.1
	Ma10209066	-5.12928	-5.12928	-5.12928	-5.12928	Lysosome	-	GO:0004175//endopeptidase activity	GO:0019538//protein metabolic process	alkaline serine protease AorO, putative	EFY85113.1
	Ma10209074	-5.12928	-5.12928	-5.12928	-5.12928	-	-	-	-	-	-
	Ma10209096	-5.72792	-5.72792	-5.72792	-5.72792	Metabolic pathways;Lysine degradation;Biotin metabolism	-	-	-	metallo-endopeptidase	-
	Ma10209180	-5.12928	-5.12928	-5.12928	-5.12928	-	-	-	-	pfs; ankyrin repeats & 6-phosphofructo-2-kinase	EFY96091.1
	Ma10209219	-5.12928	-5.12928	-5.12928	-5.12928	-	-	-	-	lipase/thioesterase family protein	EFY84968.1
	Ma10209271	-5.12928	-5.12928	-5.12928	-5.12928	-	-	-	-	hypothetical protein MAC_09042	EFY84900.1
	Ma10209282	-5.12928	-5.12928	-5.12928	-5.12928	-	-	-	-	beta transducin-like protein HET-D2Y	EFY84901.1
	Ma10209294	-2.20854	-1.33134	-1.32749	-1.31315	-	-	-	-	meiotically up-regulated protein	EFY84897.1
	Ma10209296	-6.14975	-6.14975	-6.14975	-6.14975	Metabolic pathways;Galactose metabolism;Starch and sucrose metabolism;Spliceosome	-	-	-	hypothetical protein MAC_09058	EFY84886.1
	Ma10209367	-5.12928	-5.12928	-5.12928	-5.12928	Drug metabolism - other enzymes;Tropane, piperidine and pyridine alkaloid biosynthesis;Aminobenzoate degradation;Bisphenol degradation;Microbial metabolism in diverse environments	-	-	-	carboxylesterase family protein	EFY84823.1
	Ma10209368	-5.72792	-5.72792	-5.72792	-5.72792	-	-	-	-	late sexual development protein	EFY96670.1
	Ma10209370	-5.12928	-5.12928	-5.12928	-5.12928	-	-	-	-	hypothetical protein MAC_09131	EFY84809.1
	Ma10209376	-5.12928	-5.12928	-5.12928	-5.12928	-	-	-	-	-	-
	Ma10209387	-2.99646	-1.98238	-1.45943	-1.44007	-	-	GO:0003824//catalytic activity	-	nitroreductase family protein	EFY84804.1
	Ma10209400	-5.12928	-5.12928	-5.12928	-5.12928	-	-	-	-	hypothetical protein MAC_09180	EFY84777.1
	Ma10209478	-5.12928	-5.12928	-5.12928	-5.12928	-	-	-	-	endo-1,3(4)-beta-glucanase, putative	EFY84697.1
	Ma10209513	-1.95792	-1.28439	-1.10827	-1.34895	Ribosome biogenesis in eukaryotes;RNA degradation	GO:0005622//intracellular	GO:0004527//exonuclease activity;GO:0046872//metal ion binding	GO:0006396//RNA processing	5'-3' exoribonuclease 2	EFY84668.1
	Ma10209547	-1.19255	-1.38224	-1.49736	-1.40292	Measles;RNA transport	GO:0044424//intracellular part	GO:0008135//translation factor activity, nucleic acid binding	GO:0006412//translation	eukaryotic translation initiation factor 3 subunit 3	EFY84631.1
	Ma10209553	-5.12928	-5.12928	-5.12928	-5.12928	-	-	-	-	hypothetical protein MAC_09341	EFY84636.1
	Ma10209562	-1.31063	-1.21117	-1.02581	-1.1835	Ribosome	-	-	-	60S acidic ribosomal protein P2	EFZ00789.1
	Ma10209569	-5.12928	-5.12928	-5.12928	-5.12928	-	-	-	-	hypothetical protein FOXB_09058	EGU80448.1
	Ma10209575	-2.78995	-2.32305	-1.80941	-3.05505	-	GO:0044464//cell part	GO:0015291//secondary active transmembrane transporter activity	GO:0015698//inorganic anion transport	phosphate-repressible phosphate permease	EFY84613.1
	Ma10209589	-5.12928	-5.12928	-5.12928	-5.12928	-	-	GO:0008238//exopeptidase activity	GO:0019538//protein metabolic process	dipeptidase domain containing protein	EFY84591.1
	Ma10209607	-5.72792	-5.72792	-5.72792	-5.72792	-	-	-	-	SAGA-like transcriptional regulatory complex subunit Spt3, putative	EFY84576.1
	Ma10209608	-5.72792	-5.72792	-5.72792	-5.72792	-	-	-	-	hypothetical protein MAC_09391	EFY84577.1
	Ma10209609	-1.86673	-1.04731	-2.9098	-1.57916	Protein processing in endoplasmic reticulum;Metabolic pathways;Various types of N-glycan biosynthesis;N-Glycan biosynthesis	GO:0044464//cell part	GO:0016787//hydrolase activity	-	1,2-a-D-mannosidase	EFY84578.1
	Ma10209623	-5.12928	-5.12928	-5.12928	-5.12928	Metabolic pathways;Caprolactam degradation;Glycerolipid metabolism;Glycolysis	-	GO:0046872//metal ion binding;GO:0003824//catalytic activity	GO:0008152//metabolic process	NADP-dependent alcohol dehydrogenase C	EFY84562.1
	Ma10209705	-7.31288	-7.31288	-7.31288	-7.31288	-	-	-	-	hypothetical protein MAC_09485	EFY84478.1
	Ma10209706	-5.12928	-5.12928	-5.12928	-5.12928	-	-	-	-	hypothetical protein MAC_09486	EFY84479.1
	Ma10209728	-5.12928	-5.12928	-5.12928	-5.12928	-	-	-	-	LysR family regulatory protein, putative	EFY84464.1
	Ma10209734	-2.2986	-1.65073	-1.71621	-2.20163	-	-	-	-	hypothetical protein MAC_09503	EFY84446.1
	Ma10209747	-5.12928	-5.12928	-5.12928	-5.12928	Metabolic pathways;One carbon pool by folate;Nitrogen metabolism;Glycine, serine and threonine metabolism	GO:0031224//intrinsic to membrane	-	-	amino acid transporter, putative	EFY84442.1
	Ma10209771	-1.99032	-1.34246	-2.03737	-1.77567	-	-	-	-	hypothetical protein MAC_09542	EFY84415.1
	Ma10209796	-1.4063	-3.36988	-1.22188	-1.41555	Ribosome biogenesis in eukaryotes	GO:0043231//intracellular membrane-bounded organelle	-	GO:0022613//ribonucleoprotein complex biogenesis	ribosome biogenesis protein (Bms1), putative	EFY84388.1
	Ma10209798	-5.12928	-5.12928	-5.12928	-5.12928	-	-	-	-	hypothetical protein MAA_05039	EFY98981.1
	Ma10209805	-1.18141	-1.90401	-1.64024	-1.71335	-	GO:0043231//intracellular membrane-bounded organelle	GO:0004175//endopeptidase activity;GO:0042623//ATPase activity, coupled;GO:0004386//helicase activity;GO:0032559//adenyl ribonucleotide binding	GO:0006259//DNA metabolic process;GO:0033554//cellular response to stress;GO:0019538//protein metabolic process;GO:0042254//ribosome biogenesis;GO:0006325//chromatin organization	reptin	EFY84382.1
	Ma10209830	-5.12928	-5.12928	-5.12928	-5.12928	-	-	-	-	hypothetical protein MAC_09590	EFY84363.1
	Ma10209859	-5.72792	-5.72792	-5.72792	-5.72792	-	-	GO:0008757//S-adenosylmethionine-dependent methyltransferase activity	GO:0006730//one-carbon metabolic process;GO:0006629//lipid metabolic process	cyclopropane-fatty-acyl-phospholipid synthase, putative	EFY84331.1
	Ma10209899	-5.12928	-5.12928	-5.12928	-5.12928	-	-	-	-	hypothetical protein MAC_09659	EFY84291.1
	Ma10209901	-5.12928	-5.12928	-5.12928	-5.12928	Peroxisome	-	-	GO:0006810//transport	MFS transporter, putative	EFY84293.1
	Ma10209906	-5.72792	-5.72792	-5.72792	-5.72792	-	-	-	-	hypothetical protein MAC_09666	EFY84282.1
	Ma10209930	-1.46713	-1.03103	-1.09516	-1.4957	Metabolic pathways;Cysteine and methionine metabolism	GO:0043231//intracellular membrane-bounded organelle	GO:0008233//peptidase activity;GO:0016861//intramolecular oxidoreductase activity, interconverting aldoses and ketoses	GO:0000097//sulfur amino acid biosynthetic process	methylthioribose-1-phosphate isomerase	EFY84262.1
	Ma10209944	-5.12928	-5.12928	-5.12928	-5.12928	-	-	-	-	citrinin biosynthesis oxydoreductase CtnB	EFY84246.1
	Ma10209977	-2.59342	-1.89429	-1.95842	-1.61911	-	-	-	-	hypothetical protein MAC_09743	EFY84209.1
	Ma10209978	-5.12928	-5.12928	-5.12928	-5.12928	-	-	-	-	putative replicase/helicase/endonuclease	EFY84210.1
	Ma10209989	-5.12928	-5.12928	-5.12928	-5.12928	-	-	-	-	G-protein coupled receptor, putative	EFY84201.1
	Ma10210023	-2.57464	-1.26045	-1.26978	-1.36331	-	-	-	-	secretory component protein shr3, putative	EFY84169.1
	Ma10210040	-1.95367	-3.00314	-1.86335	-1.51353	-	-	GO:0005488//binding;GO:0016787//hydrolase activity	-	actin patch protein	EFY84154.1
	Ma10210058	-5.12928	-5.12928	-5.12928	-5.12928	-	-	GO:0003824//catalytic activity	-	putative D-galacturonic acid reductase	EFY84135.1
	Ma10210075	-5.12928	-5.12928	-5.12928	-5.12928	Atrazine degradation;Metabolic pathways;Arginine and proline metabolism;Microbial metabolism in diverse environments	-	-	-	amidase	EFY84120.1
	mmc	-6.9542	-6.9542	-6.9542	-6.9542	-	-	-	-	-	ACN92039.1
