# Supplementary material for: Transcriptional analysis of the conidiation pattern shift of the entomopathogenic fungus Metarhizium acridum in response to different nutrients
Source: BMC Genomics. 2016 Aug 9;17:586. doi: 10.1186/s12864-016-2971-0 (PMC4979188; doi:10.1186/s12864-016-2971-0)
Supplement: Additional file 6: — Sucrose-regulate microcycle conidiation genes. (XLS 48 kb) [file 12864_2016_2971_MOESM6_ESM.xls]

## Sheet: table S5
Sucrose-regulate microcycle conidiation genes.
	Gene ID	log2 Ratio(sucrose/SYA)	Pathway	GO Component	GO Function	GO Process	Gene	protein ID
	Ma10209935	6.67243	Translation	GO:0044424//intracellular part	GO:0004812//aminoacyl-tRNA ligase activity;GO:0032559//adenyl ribonucleotide binding	GO:0006418//tRNA aminoacylation for protein translation	aspartate-tRNA ligase	EFY84252.1
	Ma10206363	6.67243	Immune System; Neurodegenerative Diseases; Metabolic pathways; Transcription	-	GO:0046914//transition metal ion binding;GO:0003676//nucleic acid binding;GO:0034062//RNA polymerase activity	GO:0010467//gene expression	DNA-directed RNA polymerases I/II/III subunit 10	EFY87761.1
	Ma10206691	6.08746	-	GO:0043231//intracellular membrane-bounded organelle	GO:0003676//nucleic acid binding	-	putative DRPLA protein	EFY87451.1
	Ma10206036	6.08746	-	-	GO:0003824//catalytic activity	-	F-box domain protein	EFY88062.1
	Ma10204742	6.08746	-	-	-	-	Protein grc3	EFY89238.1
	Ma10204476	6.08746	-	-	-	-	hypothetical protein MAC_04398	EFY89543.1
	Ma10201671	6.08746	-	-	GO:0005488//binding	-	Sorting nexin mvp-1	EFY92323.1
	Ma10201654	6.08746	-	GO:0031224//intrinsic to membrane	-	GO:0006810//transport	C4-dicarboxylate transporter, putative	EFY92306.1
	Ma10209873	5.67243	-	-	-	-	hypothetical protein MAC_09637	EFY84314.1
	Ma10207234	5.67243	-	-	-	-	putative metalloregulatory protein	EFY86862.1
	Ma10205999	5.67243	Lipid Metabolism; Biosynthesis of secondary metabolites; Xenobiotics Biodegradation and Metabolism; Microbial metabolism in diverse environments; Amino Acid Metabolism; Metabolic pathways; Carbohydrate Metabolism	-	GO:0005488//binding;GO:0003824//catalytic activity	GO:0008152//metabolic process	oxidoreductase	EFY88030.1
	Ma10205241	5.67243	Transport and Catabolism; Glycan Biosynthesis and Metabolism	GO:0005576//extracellular region	GO:0016798//hydrolase activity, acting on glycosyl bonds	GO:0000272//polysaccharide catabolic process	exo-beta-D-glucosaminidase	EFY88875.1
	Ma10205123	5.67243	-	-	-	-	hypothetical protein MAC_04983	EFY88889.1
	Ma10204876	5.67243	-	-	-	-	hypothetical protein MAA_02342	EFZ02760.1
	Ma10204829	5.67243	Metabolic pathways; Lipid Metabolism; Metabolism of Cofactors and Vitamins; Biosynthesis of secondary metabolites	-	GO:0003824//catalytic activity	GO:0008152//metabolic process	3-hydroxyacyl-CoA dehydrogenase, putative	EFY89151.1
	Ma10203577	5.67243	Endocrine System; Metabolic pathways; Carbohydrate Metabolism; Biosynthesis of Other Secondary Metabolites; Folding, Sorting and Degradation; Digestive System; Microbial metabolism in diverse environments	-	GO:0016772//transferase activity, transferring phosphorus-containing groups	GO:0008152//metabolic process	hexokinase-1	EFY90502.1
	Ma10203294	5.67243	Metabolic pathways; Metabolism of Cofactors and Vitamins; Biosynthesis of secondary metabolites	-	-	-	hypothetical protein MAA_09530	EFY94952.1
	Ma10201108	5.67243	Metabolic pathways; Energy Metabolism; Carbohydrate Metabolism; Microbial metabolism in diverse environments; Biosynthesis of secondary metabolites	-	GO:0016853//isomerase activity	-	mitochondrial triosephosphate isomerase	EFY92947.1
	Ma10200509	5.67243	Lipid Metabolism	-	-	-	protein tyrosine phosphatase	EFY93353.1
	Ma10200353	5.67243	Transcription; Neurodegenerative Diseases	-	-	-	hypothetical protein MAC_00415	EFY93924.1
	Ma10209939	5.08746	-	-	-	-	hypothetical protein MAC_09701	EFY84256.1
	Ma10209725	5.08746	-	-	-	-	ATP-dependent DNA helicase PIF1	EFY84461.1
	Ma10209227	5.08746	-	-	GO:0008233//peptidase activity	-	putative subtilisin-like protease	EFY84952.1
	Ma10209220	5.08746	-	-	-	-	lysine methyltransferase	EFY84969.1
	Ma10209142	5.08746	-	-	GO:0016491//oxidoreductase activity;GO:0005488//binding	-	hypothetical protein MAC_08923	EFY85040.1
	Ma10208939	5.08746	Xenobiotics Biodegradation and Metabolism; Microbial metabolism in diverse environments	-	GO:0004497//monooxygenase activity;GO:0050662//coenzyme binding	-	flavin-binding monooxygenase	EFY85261.1
	Ma10208747	5.08746	-	-	GO:0005488//binding;GO:0003824//catalytic activity	GO:0008152//metabolic process	hypothetical protein MAC_08502	EFY85437.1
	Ma10208536	5.08746	-	-	-	-	siderophore iron transporter	EFY85647.1
	Ma10208535	5.08746	Lipid Metabolism; Metabolic pathways; Biosynthesis of secondary metabolites	-	-	-	C-14 sterol reductase, putative	EFY85646.1
	Ma10208273	5.08746	Metabolic pathways; Xenobiotics Biodegradation and Metabolism; Amino Acid Metabolism; Microbial metabolism in diverse environments	-	GO:0016491//oxidoreductase activity	GO:0008152//metabolic process	phenol 2-monooxygenase	EFY85917.1
	Ma10207979	5.08746	-	-	-	-	alpha-1,2-mannosidase family protein	EFY86184.1
	Ma10207834	5.08746	Cell Growth and Death	GO:0031224//intrinsic to membrane	GO:0022857//transmembrane transporter activity	GO:0006810//transport	Sugar transporter family protein	EFY86337.1
	Ma10207583	5.08746	-	-	-	-	putative metallopeptidase	EFY86552.1
	Ma10207529	5.08746	Metabolic pathways; Metabolism of Terpenoids and Polyketides; Biosynthesis of Other Secondary Metabolites; Xenobiotics Biodegradation and Metabolism; Microbial metabolism in diverse environments	-	GO:0046872//metal ion binding;GO:0003824//catalytic activity	-	Cytochrome P450 family protein	EFY86587.1
	Ma10207500	5.08746	-	-	-	-	predicted protein	EGR51029.1
	Ma10207360	5.08746	-	-	-	-	hypothetical protein MAC_07196	EFY86792.1
	Ma10207138	5.08746	-	-	-	GO:0008152//metabolic process	alcohol dehydrogenase	EFY86978.1
	Ma10207108	5.08746	-	-	-	-	Fungal Zn binuclear cluster domain containing protein	EFY86955.1
	Ma10207092	5.08746	-	-	-	-	oxidoreductase, FAD-binding, putative	EFY87049.1
	Ma10206866	5.08746	Glycan Biosynthesis and Metabolism	-	-	-	sulfatase, putative	EFY87233.1
	Ma10206196	5.08746	Metabolic pathways; Biosynthesis of secondary metabolites; Metabolism of Terpenoids and Polyketides; Xenobiotics Biodegradation and Metabolism; Amino Acid Metabolism; Microbial metabolism in diverse environments	-	-	-	O-methylsterigmatocystin oxidoreductase	EFY87828.1
	Ma10206093	5.08746	Transcription	GO:0044464//cell part	GO:0046914//transition metal ion binding;GO:0016790//thiolester hydrolase activity	GO:0019941//modification-dependent protein catabolic process	U4/U6.U5 tri-snRNP-associated protein 2	EFY87993.1
	Ma10205881	5.08746	Cell Growth and Death	-	-	-	shugoshin	EFY88172.1
	Ma10205847	5.08746	Signal Transduction; Metabolic pathways; Metabolism of Cofactors and Vitamins; Microbial metabolism in diverse environments	-	GO:0003774//motor activity;GO:0000166//nucleotide binding	-	kinesin	EFY88268.1
	Ma10205764	5.08746	Folding, Sorting and Degradation	-	-	-	signaling related protein	EFY88318.1
	Ma10205416	5.08746	Metabolic pathways; Xenobiotics Biodegradation and Metabolism; Metabolism of Terpenoids and Polyketides; Biosynthesis of Other Secondary Metabolites; Lipid Metabolism	-	GO:0046872//metal ion binding	-	cytochrome P450 78A3	EFY88698.1
	Ma10205122	5.08746	-	-	-	-	calcineurin-like phosphoesterase, putative	EFY88931.1
	Ma10204741	5.08746	-	-	-	-	hypothetical protein MAC_04644	EFY89263.1
	Ma10204453	5.08746	-	-	-	-	WD domain, G-beta repeat containing protein	EFY89507.1
	Ma10203981	5.08746	-	-	-	-	predicted protein	EGR47850.1
	Ma10203980	5.08746	-	-	-	-	pentatricopeptide repeat protein	EFZ01696.1
	Ma10203971	5.08746	Metabolic pathways; Metabolism of Cofactors and Vitamins; Biosynthesis of secondary metabolites	-	GO:0043169//cation binding;GO:0016836//hydro-lyase activity	GO:0006778//porphyrin metabolic process;GO:0018130	delta-aminolevulinic acid dehydratase	EFY90124.1
	Ma10203777	5.08746	Metabolic pathways; Amino Acid Metabolism	-	GO:0003824//catalytic activity	-	uracil-5-carboxylate decarboxylase	EFY90157.1
	Ma10203745	5.08746	-	-	GO:0004672//protein kinase activity;GO:0032559//adenyl ribonucleotide binding	GO:0006464//protein modification process	serine/threonine-protein kinase psk1	EFY90260.1
	Ma10203708	5.08746	-	-	-	-	hypothetical protein MAC_03609	EFY90363.1
	Ma10203649	5.08746	Transcription; Replication and Repair	-	-	GO:0044260;GO:0090304	transcription factor TFIIH subunit Tfb4, putative	EFY90309.1
	Ma10203595	5.08746	-	-	-	-	C6 finger domain protein, putative	EFY90519.1
	Ma10203405	5.08746	-	-	-	-	hypothetical protein MAC_03342	EFY90564.1
	Ma10203244	5.08746	-	-	-	-	F-box/LRR repeat containing protein 2	EFY90805.1
	Ma10202996	5.08746	-	-	-	-	hypothetical protein MAC_02935	EFY91049.1
	Ma10202925	5.08746	Cell Growth and Death	-	-	-	mitogen-activated protein kinase	EGC47866.1
	Ma10202429	5.08746	-	-	-	-	protein kinase domain-containing protein	EFY91606.1
	Ma10202221	5.08746	-	-	-	-	glycosyl transferase, putative	EFY91854.1
	Ma10202033	5.08746	-	-	-	-	DUF1479 domain protein	EFY91985.1
	Ma10201352	5.08746	-	-	GO:0016701//oxidoreductase activity, acting on single donors with incorporation of molecular oxygen;GO:0043169//cation binding	GO:0008152//metabolic process	lipoxygenase	EFY92618.1
	Ma10200954	5.08746	-	-	-	-	hypothetical protein MAC_00803	EFY93020.1
	Ma10200833	5.08746	-	GO:0043227//membrane-bounded organelle;GO:0043229//intracellular organelle;GO:0016020//membrane	GO:0046873//metal ion transmembrane transporter activity	GO:0009987//cellular process;GO:0006812//cation transport	inner membrane magnesium transporter MRS2 precursor	EFY93126.1
	Ma10200731	5.08746	Xenobiotics Biodegradation and Metabolism; Metabolism of Cofactors and Vitamins; Microbial metabolism in diverse environments; Cell Growth and Death	-	GO:0001071	GO:0010467//gene expression	Transcription factor vib-1	EFY93281.1
	Ma10200598	5.08746	-	-	-	-	hypothetical protein MAC_00675	EFY93437.1
	Ma10200425	5.08746	Lipid Metabolism; Metabolic pathways	-	GO:0005488//binding	GO:0008152//metabolic process	NAD dependent epimerase/dehydratase, putative	EFY93586.1
	Ma10200403	5.08746	-	-	GO:0043167//ion binding;GO:0003824//catalytic activity	GO:0044238//primary metabolic process	putative beta (1-3) glucanosyltransferase	EFY93567.1
	Ma10200391	5.08746	-	-	-	-	U3 small nucleolar RNA associated protein	EFY93556.1
	Ma10200378	5.08746	Amino Acid Metabolism; Translation	-	GO:0016874//ligase activity	GO:0006412//translation	valyl-tRNA synthetase precursor	EFY93946.1
	Ma10200290	5.08746	-	-	-	-	ankyrin 2,3/unc44	EFZ02232.1
	Ma10200219	5.08746	-	-	-	-	hypothetical protein MAC_00295	EFY93804.1
	Ma10203550	-1.0555	-	-	GO:0008168//methyltransferase activity	-	phytanoyl-CoA dioxygenase	EFY90479.1
	Ma10209285	-1.06228	-	-	-	-	hypothetical protein MAC_09044	EFY84902.1
	Ma10204584	-1.06228	-	-	-	-	hypothetical protein MAA_07820	EFY96759.1
	Ma10200735	-1.06228	-	-	-	-	hypothetical protein MAC_00453	EFY93215.1
	Ma10207293	-1.37197	Transcription	-	-	-	pre-mRNA splicing factor	EFY86820.1
	Ma10202725	-1.64046	-	-	-	-	HET domain protein	EFY91227.1
	Ma10202630	-1.86673	Translation	GO:0044464//cell part;GO:0032991//macromolecular complex	GO:0003723//RNA binding	-	U3 small nucleolar ribonucleoprotein protein IMP3	EFY91399.1
	Ma10204038	-3.0572	-	-	-	-	Presequence translocated-associated motor subunit pam17	EFY89970.1
