# Supplementary material for: Transcriptional analysis of the conidiation pattern shift of the entomopathogenic fungus Metarhizium acridum in response to different nutrients
Source: BMC Genomics. 2016 Aug 9;17:586. doi: 10.1186/s12864-016-2971-0 (PMC4979188; doi:10.1186/s12864-016-2971-0)
Supplement: Additional file 7: — The types and numbers of pathways involved in the regulation of the conidiation pattern shift with a single nutrient change. (XLS 29 kb) [file 12864_2016_2971_MOESM7_ESM.xls]

## Sheet: Sheet1
The types and numbers of pathways involved in the regulation of the conidiation pattern shift with a single nutrient change.
Up-regulate					Down-regulate
Pathway	Sucrose-Regulation	Nitrate-Regulation	Phosphate-Regulation		pathway	Sucrose-Regulation	Nitrate-Regulation	Phosphate-Regulation
Metabolic pathways	15	21	17		Carbohydrate Metabolism	0	2	1
Microbial metabolism in diverse environments	9	10	6		Metabolic pathways	0	2	1
Biosynthesis of secondary metabolites	7	3	2		Energy Metabolism	0	1	2
Xenobiotics Biodegradation and Metabolism	7	16	5		Folding, Sorting and Degradation	0	1	1
Lipid Metabolism	6	9	8		Glycan Biosynthesis and Metabolism	0	1	1
Amino Acid Metabolism	5	10	7		Nucleotide Metabolism	0	1	0
Metabolism of Cofactors and Vitamins	5	2	4		Signal Transduction	0	1	0
Cell Growth and Death	4	7	4		Cell Growth and Death	0	0	1
Transcription	4	1	2		Infectious Diseases	0	0	1
Biosynthesis of Other Secondary Metabolites	3	1	0		Neurodegenerative Diseases	0	0	0
Carbohydrate Metabolism	3	9	5		Transcription	1	0	0
Metabolism of Terpenoids and Polyketides	3	3	2		Translation	1	0	0
Folding, Sorting and Degradation	2	3	5		Total number	2	9	8
Glycan Biosynthesis and Metabolism	2	0	1
Neurodegenerative Diseases	2	0	3
Translation	2	1	0
Digestive System	1	0	1
Endocrine System	1	1	1
Energy Metabolism	1	1	1
Immune System	1	0	1
Replication and Repair	1	1	4
Signal Transduction	1	2	2
Transport and Catabolism	1	5	6
Cancers	0	1	1
Cardiovascular Diseases	0	0	0
Cell Communication	0	1	1
Cell Motility	0	0	1
Environmental Adaptation	0	1	0
Excretory System	0	0	2
Infectious Diseases	0	0	1
Metabolism of Other Amino Acids	0	2	0
Nucleotide Metabolism	0	5	1
Total number	88	125	102
