# Supplementary material for: Transcriptional analysis of the conidiation pattern shift of the entomopathogenic fungus Metarhizium acridum in response to different nutrients
Source: BMC Genomics. 2016 Aug 9;17:586. doi: 10.1186/s12864-016-2971-0 (PMC4979188; doi:10.1186/s12864-016-2971-0)
Supplement: Additional file 8: — Nitrate-regulate microcycle conidiation genes. (XLS 83 kb) [file 12864_2016_2971_MOESM8_ESM.xls]

## Sheet: table S6
Nitrate-regulate microcycle conidiation genes.
	Gene ID	log2 Ratio(nitrate/SYA)	Pathway	GO Component	GO Function	GO Process	Gene	protein ID
	Ma10206388	10.2348	-	-	GO:0016746//transferase activity, transferring acyl groups	-	acyltransferase, putative	EFY87681.1
	Ma10203172	8.35315	-	-	-	-	hypothetical protein MAC_03214	EFY90851.1
	Ma10200102	8.10329	-	-	-	-	C6 transcription factor, putative	EFY93695.1
	Ma10202445	7.69349	-	GO:0044464//cell part	-	GO:0006810//transport	purine permease	EFY91485.1
	Ma10201918	7.69349	Cell Growth and Death	GO:0031224//intrinsic to membrane	GO:0022857//transmembrane transporter activity	GO:0071702	glucose transporter	EFY92041.1
	Ma10205688	7.56224	Metabolic pathways; Amino Acid Metabolism; Nucleotide Metabolism; Transport and Catabolism	-	-	GO:0006810//transport	phthalate transporter	EFY88378.1
	Ma10200876	7.56224	Transport and Catabolism	-	-	GO:0006810//transport	MFS transporter	EFY93164.1
	Ma10208449	7.27612	-	-	-	GO:0009987//cellular process	GATA-binding transcription factor	EFY85703.1
	Ma10204571	7.27612	-	-	-	-	hypothetical protein MAC_04454	EFY89435.1
	Ma10206858	7.10852	Cell Growth and Death	GO:0016020//membrane	GO:0005215//transporter activity	GO:0006810//transport	hypothetical protein MAA_06242	EFY98133.1
	Ma10200736	7.10852	-	-	-	-	WSC domain containing protein	EFY93285.1
	Ma10207302	6.90689	Lipid Metabolism; Metabolic pathways	GO:0016020//membrane	-	GO:0008152//metabolic process	hypothetical protein MAC_07142	EFY86827.1
	Ma10204646	6.90689	-	-	-	-	oligopeptide transporter, putative	EFY89372.1
	Ma10204070	6.90689	Metabolic pathways; Metabolism of Other Amino Acids; Lipid Metabolism	-	-	GO:0008152//metabolic process	C6 finger domain-containing protein	EFY90000.1
	Ma10203014	6.90689	Xenobiotics Biodegradation and Metabolism; Microbial metabolism in diverse environments	-	-	-	CRAL/TRIO domain protein	EFY91062.1
	Ma10202171	6.90689	-	-	GO:0016747//transferase activity, transferring acyl groups other than amino-acyl groups	-	acyltransferase, putative	EFY91806.1
	Ma10201816	6.90689	Cell Growth and Death	GO:0031224//intrinsic to membrane	GO:0022857//transmembrane transporter activity	GO:0006810//transport	hypothetical protein MAC_01726	EFY92125.1
	Ma10200126	6.90689	-	-	-	-	hypothetical protein MAC_00209	EFY93718.1
	Ma10203152	6.6865	-	GO:0031224//intrinsic to membrane	GO:0005275//amine transmembrane transporter activity	GO:0006865//amino acid transport	amino acid permease (Gap1), putative	EFZ00331.1
	Ma10202241	6.6865	-	-	-	-	hypothetical protein MAC_02307	EFY91717.1
	Ma10202170	6.6865	-	-	-	-	meiotically up-regulated protein	EFY91805.1
	Ma10209253	6.42626	-	-	-	-	predicted protein	XP_003049318.1
	Ma10207563	6.42626	-	-	-	-	conserved hypothetical protein	XP_003005805.1
	Ma10206749	6.42626	-	-	-	-	UbiD family decarboxylase	EFY95575.1
	Ma10206024	6.42626	Cell Growth and Death	GO:0016020//membrane	GO:0005215//transporter activity	GO:0006810//transport	facilitated glucose transporter, putative	EFY88052.1
	Ma10205736	6.42626	-	-	-	-	-	-
	Ma10203667	6.42626	Folding, Sorting and Degradation	-	-	-	ubiquitin-conjugating enzyme E2 Q2	EFY90326.1
	Ma10203223	6.42626	-	-	-	-	SWI-SNF complex subunit	EFY90787.1
	Ma10202531	6.42626	-	-	-	-	TAP domain protein	EFY91429.1
	Ma10209916	6.10852	-	-	-	-	hscarg dehydrogenase, putative	EFY84278.1
	Ma10209913	6.10852	-	-	GO:0016301//kinase activity;GO:0032559//adenyl ribonucleotide binding	GO:0006464//protein modification process	protein kinase domain protein	EFY84290.1
	Ma10209504	6.10852	-	-	-	-	C6 zinc finger domain-containing protein	EFY84681.1
	Ma10209148	6.10852	-	-	-	-	subtilisin-like protease PR1F	EFY85046.1
	Ma10208583	6.10852	Folding, Sorting and Degradation	-	GO:0016741//transferase activity, transferring one-carbon groups	GO:0006730//one-carbon metabolic process	hypothetical protein MAC_08374	EFY85594.1
	Ma10208523	6.10852	-	-	-	-	UPF0326 protein hag1	EFY85665.1
	Ma10207229	6.10852	-	-	-	-	-	-
	Ma10207133	6.10852	-	-	-	-	putative ergot alkaloid biosynthetic protein A	EFY97954.1
	Ma10206716	6.10852	-	-	-	-	hypothetical protein MAC_06587	EFY87352.1
	Ma10205797	6.10852	-	-	-	-	serum paraoxonase/arylesterase family protein	EFY88224.1
	Ma10205269	6.10852	-	-	-	GO:0006810//transport	K(+)/H(+) antiporter 1	EFY88737.1
	Ma10204467	6.10852	-	-	-	-	hypothetical protein MAC_04391	EFY89536.1
	Ma10203524	6.10852	-	-	-	-	ergot alkaloid biosynthetic protein B	EFY90456.1
	Ma10203056	6.10852	-	-	-	-	hypothetical protein MAC_03096	EFY90980.1
	Ma10202629	6.10852	-	-	-	-	phospholipid methyltransferase	EFZ01852.1
	Ma10201865	6.10852	Lipid Metabolism	-	GO:0016788//hydrolase activity, acting on ester bonds	-	exo-beta-1,3-glucanase	EFY92169.1
	Ma10201813	6.10852	-	-	GO:0005488//binding;GO:0016746//transferase activity, transferring acyl groups;GO:0022892	GO:0006810//transport	transferase family protein	EFY92122.1
	Ma10200661	6.10852	Metabolic pathways; Nucleotide Metabolism	-	GO:0016763//transferase activity, transferring pentosyl groups;GO:0046872//metal ion binding	GO:0006220//pyrimidine nucleotide metabolic process	Orotate phosphoribosyltransferase	EFY93492.1
	Ma10200338	6.10852	-	-	-	-	hypothetical protein MAC_00402	EFY93911.1
	Ma10200129	6.10852	Metabolic pathways; Carbohydrate Metabolism	-	-	-	AMP-binding enzyme, putative	EFY93721.1
	Ma10209869	5.70044	-	-	-	-	hypothetical protein MAC_09632	EFY84330.1
	Ma10209277	5.70044	-	-	-	-	hypothetical protein MAC_09053	EFY84911.1
	Ma10208529	5.70044	-	-	-	-	putative sialidase	EFY85670.1
	Ma10208412	5.70044	-	-	-	-	putative transcriptional activator srcap-like protein	EFY85733.1
	Ma10208089	5.70044	-	-	-	-	hypothetical protein MAC_07886	EFY86078.1
	Ma10207944	5.70044	-	-	-	-	hypothetical protein MAC_07742	EFY86219.1
	Ma10207608	5.70044	-	-	GO:0003824//catalytic activity	-	p-hydroxylaminobenzoate lyase	EFY86496.1
	Ma10206806	5.70044	-	-	-	-	hypothetical protein MAC_06674	EFY87327.1
	Ma10205748	5.70044	-	-	-	-	hypothetical protein MAC_05621	EFY88280.1
	Ma10205267	5.70044	-	-	-	-	acetyltransferase, GNAT family	EFY88735.1
	Ma10205234	5.70044	Transport and Catabolism	-	-	GO:0006810//transport	hypothetical protein MAC_05134	EFY88869.1
	Ma10204662	5.70044	Transport and Catabolism; Metabolic pathways; Lipid Metabolism; Amino Acid Metabolism; Biosynthesis of Other Secondary Metabolites	-	GO:0003824//catalytic activity	-	hypothetical protein MAC_04570	EFY89384.1
	Ma10204095	5.70044	-	-	-	-	hypothetical protein MAC_04005	EFY90023.1
	Ma10203409	5.70044	-	GO:0005576//extracellular region	GO:0046872//metal ion binding;GO:0070011//peptidase activity, acting on L-amino acid peptides	-	elastinolytic metalloproteinase Mep	EFY90568.1
	Ma10203346	5.70044	-	-	GO:0005488//binding	-	kinesin light chain 1 and, putative	EFY90706.1
	Ma10203238	5.70044	-	-	GO:0016701//oxidoreductase activity, acting on single donors with incorporation of molecular oxygen;GO:0008168//methyltransferase activity	-	phytanoyl-CoA dioxygenase	EFY90799.1
	Ma10203208	5.70044	-	GO:0044431//Golgi apparatus part	-	GO:0048193//Golgi vesicle transport	TRAPP complex subunit (Bet5), putative	EFY90775.1
	Ma10202985	5.70044	-	-	-	-	putative neurofilament triplet H1 protein	EFY91038.1
	Ma10202765	5.70044	-	-	-	-	C6 transcription factor, putative	EFY91265.1
	Ma10201451	5.70044	-	-	-	-	hypothetical protein MAC_01532	EFY92566.1
	Ma10201400	5.70044	Carbohydrate Metabolism; Metabolic pathways; Xenobiotics Biodegradation and Metabolism	-	GO:0003824//catalytic activity	GO:0008152//metabolic process	norsolorinic acid reductase	EFY92666.1
	Ma10201299	5.70044	-	-	-	-	-	-
	Ma10200506	5.70044	-	-	-	-	hypothetical protein MAA_01067	EFZ03993.1
	Ma10200171	5.70044	-	-	GO:0004672//protein kinase activity	GO:0009987//cellular process	putative cyclin-supressing protein kinase	EFY93761.1
	Ma10200116	5.70044	-	-	-	-	-	-
	Ma10210003	5.08746	-	GO:0031224//intrinsic to membrane	GO:0005275//amine transmembrane transporter activity	GO:0006865//amino acid transport	Amino-acid permease inda1	EFY84190.1
	Ma10209912	5.08746	Carbohydrate Metabolism	-	-	-	thioesterase family protein	EFY84289.1
	Ma10209761	5.08746	Transport and Catabolism; Nucleotide Metabolism	-	-	-	ATPase	EFY84425.1
	Ma10209661	5.08746	-	-	-	-	hypothetical protein MAC_09441	EFY84530.1
	Ma10209500	5.08746	-	-	-	-	amidohydrolase, putative	EFY84676.1
	Ma10209493	5.08746	Carbohydrate Metabolism	-	-	-	hypothetical protein MAC_09280	EFY84690.1
	Ma10209384	5.08746	Xenobiotics Biodegradation and Metabolism; Microbial metabolism in diverse environments; Energy Metabolism	-	GO:0004497//monooxygenase activity;GO:0050662//coenzyme binding	-	flavin-containing monooxygenase	EFY84801.1
	Ma10209208	5.08746	-	-	-	-	G-protein coupled receptor	EFY84982.1
	Ma10208970	5.08746	-	-	-	-	hypothetical protein MAC_08726	EFY85215.1
	Ma10208946	5.08746	-	-	-	-	hypothetical protein MAC_08703	EFY85243.1
	Ma10208920	5.08746	Carbohydrate Metabolism; Metabolic pathways; Amino Acid Metabolism; Metabolism of Cofactors and Vitamins; Biosynthesis of secondary metabolites	-	GO:0005488//binding	-	acetolactate synthase	EFY85235.1
	Ma10208910	5.08746	-	-	-	-	putative glyoxalase family protein	EFY85283.1
	Ma10208750	5.08746	-	-	-	-	Modin	EFY85406.1
	Ma10208714	5.08746	-	-	-	-	TPR domain protein	EFY85469.1
	Ma10208711	5.08746	-	-	-	-	subtilisin, putative	EFY85466.1
	Ma10208601	5.08746	-	-	-	-	RING finger ubiquitin ligase (Tul1), putative	EFY85553.1
	Ma10208552	5.08746	Metabolic pathways; Xenobiotics Biodegradation and Metabolism; Biosynthesis of secondary metabolites; Metabolism of Terpenoids and Polyketides	-	GO:0046872//metal ion binding	-	GTP-binding protein Sey1, putative	EFY85624.1
	Ma10208393	5.08746	Replication and Repair; Metabolic pathways; Nucleotide Metabolism	-	-	-	hypothetical protein MAC_08183	EFY85798.1
	Ma10208149	5.08746	-	-	-	-	hypothetical protein MAC_07907	EFY86023.1
	Ma10208110	5.08746	Signal Transduction; Metabolic pathways; Metabolism of Cofactors and Vitamins; Xenobiotics Biodegradation and Metabolism; Microbial metabolism in diverse environments; Carbohydrate Metabolism	-	GO:0016798//hydrolase activity, acting on glycosyl bonds	GO:0008152//metabolic process	alkaline phosphatase	EFY86061.1
	Ma10208023	5.08746	-	-	-	-	hypothetical protein MAC_07818	EFY86153.1
	Ma10208022	5.08746	-	-	-	-	UPF0145 domain-containing protein	EFY86152.1
	Ma10207885	5.08746	-	-	-	-	hypothetical protein MAC_07685	EFY86304.1
	Ma10207862	5.08746	-	-	-	-	hypothetical protein MAC_07664	EFY86283.1
	Ma10207837	5.08746	-	-	-	-	hypothetical protein MAC_07644	EFY86340.1
	Ma10207745	5.08746	Transcription; Cancers	-	-	-	ankyrin, putative	EFY86415.1
	Ma10207684	5.08746	-	-	-	-	-	-
	Ma10207611	5.08746	-	-	-	-	LipA and NB-ARC domain protein	EFY86498.1
	Ma10207547	5.08746	-	-	-	-	hypothetical protein MAA_05531	EFY99473.1
	Ma10207495	5.08746	Xenobiotics Biodegradation and Metabolism; Metabolic pathways; Lipid Metabolism	-	-	-	cholinesterase	EFY86642.1
	Ma10207328	5.08746	-	-	-	-	hypothetical protein MAC_07168	EFY86764.1
	Ma10207323	5.08746	Lipid Metabolism; Xenobiotics Biodegradation and Metabolism; Amino Acid Metabolism; Microbial metabolism in diverse environments	-	GO:0005506//iron ion binding;GO:0004497//monooxygenase activity	-	cytochrome P450 52A11	EFY86805.1
	Ma10207246	5.08746	-	-	-	-	hypothetical protein MAC_07089	EFY86873.1
	Ma10207143	5.08746	-	-	-	-	GNAT family acetyltransferase, putative	EFY86983.1
	Ma10207142	5.08746	-	-	-	-	hypothetical protein MAC_06996	EFY86982.1
	Ma10207112	5.08746	-	-	-	-	hypothetical protein MAC_06972	EFY86958.1
	Ma10206934	5.08746	-	-	-	-	hypothetical protein MAC_06800	EFY87122.1
	Ma10206859	5.08746	Metabolic pathways; Xenobiotics Biodegradation and Metabolism; Biosynthesis of secondary metabolites; Carbohydrate Metabolism; Metabolism of Terpenoids and Polyketides	-	GO:0003824//catalytic activity	-	short chain dehydrogenase/reductase family protein	EFY87275.1
	Ma10206855	5.08746	-	-	-	-	putative proline-rich early nodulin	EFY87272.1
	Ma10206726	5.08746	-	-	-	-	hypothetical protein MAC_06596	EFY87361.1
	Ma10206695	5.08746	-	-	-	-	hypothetical protein MAC_06562	EFY87454.1
	Ma10206623	5.08746	-	-	-	-	putative endo-1,3-1,4-b-glucanase	EFY87514.1
	Ma10206604	5.08746	Cell Growth and Death	GO:0044464//cell part	GO:0046914//transition metal ion binding	-	C2H2 type zinc finger domain-containing protein	EFY87496.1
	Ma10206479	5.08746	-	-	GO:0003824//catalytic activity;GO:0046914//transition metal ion binding	GO:0008152//metabolic process	hypothetical protein MAC_06352	EFY87640.1
	Ma10206178	5.08746	Translation	-	-	-	benzoylformate decarboxylase	EFY87943.1
	Ma10206153	5.08746	-	-	-	GO:0008152//metabolic process	UDP-glucose,sterol transferase	EFY87921.1
	Ma10206149	5.08746	-	-	-	-	mitochondrial chaperone BCS1	EFY98066.1
	Ma10206126	5.08746	-	-	-	-	hypothetical protein MAC_06022	EFY87895.1
	Ma10206091	5.08746	-	-	-	-	hypothetical protein MAC_05982	EFY87991.1
	Ma10206000	5.08746	Lipid Metabolism; Xenobiotics Biodegradation and Metabolism; Amino Acid Metabolism; Microbial metabolism in diverse environments; Metabolic pathways	-	GO:0046872//metal ion binding	-	hypothetical protein MAC_05895	EFY88031.1
	Ma10205942	5.08746	-	-	-	-	hypothetical protein MAC_05841	EFY88103.1
	Ma10205717	5.08746	Cell Communication	-	-	-	putative protein transport protein SEC6	EFY88404.1
	Ma10205677	5.08746	-	-	-	-	aldo/keto reductase/Endoribonuclease L-PSP	EFZ00087.1
	Ma10205651	5.08746	-	-	GO:0004672//protein kinase activity	GO:0006464//protein modification process	hypothetical protein MAC_05469	EFY88417.1
	Ma10205642	5.08746	-	-	-	-	hypothetical protein MAA_01065	EFZ03991.1
	Ma10205538	5.08746	-	-	-	-	tetratricopeptide repeat domain containing protein	EFY88500.1
	Ma10205362	5.08746	-	-	-	-	ferric reductase transmembrane component, putative	EFY88652.1
	Ma10205281	5.08746	-	-	-	-	hypothetical protein MAC_05186	EFY88751.1
	Ma10205210	5.08746	-	-	-	-	hypothetical protein GLRG_09399	EFQ34255.1
	Ma10205187	5.08746	-	-	-	-	hypothetical protein MAC_05095	EFY88830.1
	Ma10205178	5.08746	-	-	-	-	sexual differentiation process protein isp4, putative	EFY88822.1
	Ma10205049	5.08746	-	-	-	-	hypothetical protein MAC_04955	EFY89024.1
	Ma10204907	5.08746	-	-	-	-	JmjC domain protein, putative	EFY89141.1
	Ma10204880	5.08746	-	-	-	-	peroxisomal membrane protein PEX31	EFY89199.1
	Ma10204845	5.08746	-	-	-	-	hypothetical protein MAC_04753	EFY89166.1
	Ma10204786	5.08746	-	-	GO:0004672//protein kinase activity;GO:0032559//adenyl ribonucleotide binding	GO:0006464//protein modification process	calmodulin-dependent protein kinase	EFY89241.1
	Ma10204647	5.08746	-	-	-	-	hypothetical protein MAC_04559	EFY89373.1
	Ma10204625	5.08746	-	-	-	-	hypothetical protein MAC_04539	EFY89353.1
	Ma10204583	5.08746	Metabolic pathways; Amino Acid Metabolism	-	GO:0016740//transferase activity	GO:0009058//biosynthetic process	aminotransferase, putative	EFY89478.1
	Ma10204543	5.08746	-	-	-	-	hypothetical protein MAC_04463	EFY89444.1
	Ma10204523	5.08746	Metabolic pathways; Xenobiotics Biodegradation and Metabolism; Amino Acid Metabolism	-	-	-	cycloheximide resistance protein	EFY89585.1
	Ma10204518	5.08746	-	-	-	-	hypothetical protein MAC_04436	EFY89581.1
	Ma10204423	5.08746	-	-	-	-	C2H2 type zinc finger domain protein	EFY89673.1
	Ma10204343	5.08746	-	-	-	-	hypothetical protein MAA_02870	EFZ01641.1
	Ma10204273	5.08746	-	-	-	-	hypothetical protein MAC_04190	EFY89758.1
	Ma10204230	5.08746	-	-	-	-	hypothetical protein MAC_04151	EFY89719.1
	Ma10204224	5.08746	Cell Growth and Death	-	-	-	mitotic check point protein (Bub2), putative	EFY89810.1
	Ma10204223	5.08746	-	GO:0031224//intrinsic to membrane	-	-	hemolysin-III family protein	EFY89809.1
	Ma10204163	5.08746	Metabolic pathways; Xenobiotics Biodegradation and Metabolism; Microbial metabolism in diverse environments	-	-	-	monooxygenase, putative	EFY89820.1
	Ma10204145	5.08746	-	-	-	-	-	-
	Ma10204093	5.08746	-	-	-	-	hypothetical protein MAC_04003	EFY90021.1
	Ma10203929	5.08746	-	-	-	-	zinc knuckle transcription factor (CnjB), putative	EFY90088.1
	Ma10203926	5.08746	-	-	-	-	Mis12-Mtw1 family protein	EFY90085.1
	Ma10203916	5.08746	-	-	-	-	hydrolase	EFY90077.1
	Ma10203861	5.08746	-	-	-	-	-	-
	Ma10203800	5.08746	-	-	-	-	sporulation protein RMD1	EFY90194.1
	Ma10203559	5.08746	-	-	-	-	hypothetical protein MAC_03482	EFY90488.1
	Ma10203549	5.08746	-	-	GO:0005488//binding	-	C2H2 transcription factor (AmdA), putative	EFZ02650.1
	Ma10203404	5.08746	-	-	-	-	hypothetical protein MAC_03318	EFY90540.1
	Ma10203341	5.08746	Metabolic pathways; Nucleotide Metabolism; Microbial metabolism in diverse environments	-	-	-	Pfs, NB-ARC and Ankyrin domain protein	EFY90700.1
	Ma10203260	5.08746	-	-	-	-	hypothetical protein MAC_03183	EFY90820.1
	Ma10203240	5.08746	-	-	-	-	hypothetical protein MAC_03164	EFY90801.1
	Ma10203117	5.08746	-	-	-	-	hypothetical protein MAC_03039	EFY90923.1
	Ma10203084	5.08746	-	-	-	-	hypothetical protein MAC_03010	EFY90894.1
	Ma10203040	5.08746	-	-	-	-	MFS transporter, putative	EFY90968.1
	Ma10202892	5.08746	-	-	-	-	serine/threonine protein kinase	EFY91159.1
	Ma10202817	5.08746	-	-	-	-	hypothetical protein MAC_02866	EFY91195.1
	Ma10202717	5.08746	Environmental Adaptation; Metabolic pathways; Endocrine System; Lipid Metabolism	-	GO:0016301//kinase activity	GO:0006071//glycerol metabolic process;GO:0006796//phosphate metabolic process	glycerol kinase, putative	EFY91220.1
	Ma10202557	5.08746	-	-	-	-	hypothetical protein MAC_02615	EFY91452.1
	Ma10202524	5.08746	-	-	-	-	C6 finger domain protein	EFY91558.1
	Ma10202444	5.08746	Xenobiotics Biodegradation and Metabolism; Microbial metabolism in diverse environments; Carbohydrate Metabolism	-	-	-	hypothetical protein MAC_02369	EFY91484.1
	Ma10202377	5.08746	Metabolic pathways; Lipid Metabolism; Metabolism of Terpenoids and Polyketides; Xenobiotics Biodegradation and Metabolism	-	-	-	polyketide synthase	EFY94671.1
	Ma10202263	5.08746	-	-	-	-	hypothetical protein MAC_02327	EFY91737.1
	Ma10202188	5.08746	-	-	GO:0016787//hydrolase activity	-	secreted aspartic proteinase	EFY91821.1
	Ma10202069	5.08746	-	-	GO:0016787//hydrolase activity	-	phospholipase D	EFY92015.1
	Ma10202056	5.08746	-	-	-	-	MFS transporter, putative	EFY92003.1
	Ma10201895	5.08746	-	-	GO:0005488//binding	-	phosphatidic acid phosphatase beta	EFY92021.1
	Ma10201821	5.08746	-	-	-	-	hypothetical protein MAC_01731	EFY92130.1
	Ma10201697	5.08746	-	-	-	-	hypothetical protein MAC_01617	EFY92346.1
	Ma10201453	5.08746	-	GO:0016020//membrane	GO:0005215//transporter activity	GO:0006810//transport	hexose transport-related protein	EFY92437.1
	Ma10201386	5.08746	Cell Growth and Death	-	GO:0005488//binding	-	origin recognition complex subunit Orc4, putative	EFY92652.1
	Ma10201342	5.08746	-	-	-	-	hypothetical protein MAC_01245	EFY92609.1
	Ma10201308	5.08746	-	-	-	-	MOSC domain containing protein	EFY92750.1
	Ma10201300	5.08746	-	-	-	-	integral membrane protein, putative	EFY92742.1
	Ma10201127	5.08746	-	-	-	GO:0006810//transport	bicyclomycin resistance protein, putative	EFY92964.1
	Ma10201122	5.08746	-	-	-	-	hypothetical protein MAC_01198	EFY92960.1
	Ma10200756	5.08746	Carbohydrate Metabolism	-	-	-	-	-
	Ma10200627	5.08746	Folding, Sorting and Degradation	-	GO:0016772//transferase activity, transferring phosphorus-containing groups;GO:0032559//adenyl ribonucleotide binding	GO:0006796//phosphate metabolic process	kinase	EFY93233.1
	Ma10200532	5.08746	-	-	-	-	hypothetical protein MAC_00612	EFY93374.1
	Ma10200524	5.08746	-	-	-	-	tRNA processing endoribonuclease Trz1, putative	EFY93367.1
	Ma10200222	5.08746	-	-	-	-	hypothetical protein ARB_03725	XP_003010069.1
	Ma10200167	5.08746	-	-	-	-	LEA domain protein	EFY93758.1
	Ma10200118	5.08746	Xenobiotics Biodegradation and Metabolism; Amino Acid Metabolism; Microbial metabolism in diverse environments	-	GO:0016740//transferase activity	-	3-demethylubiquinone-9 3-methyltransferase	EFY93708.1
	Ma10203665	1.77761	-	-	-	-	hypothetical protein MAC_03571	EFY90325.1
	Ma10206964	1.55722	Xenobiotics Biodegradation and Metabolism; Metabolism of Other Amino Acids; Amino Acid Metabolism; Microbial metabolism in diverse environments	-	GO:0016811//hydrolase activity, acting on carbon-nitrogen (but not peptide) bonds, in linear amides	-	acetamidase	EFY87151.1
	Ma10206005	1.55722	Signal Transduction	-	GO:0004871//signal transducer activity;GO:0016301//kinase activity	GO:0050794//regulation of cellular process;GO:0044237//cellular metabolic process	putative histidine kinase HHK5p	EFY88036.1
	Ma10204470	1.55722	-	-	-	-	putative beta 1,3-galactosyltransferase polypeptide 1	EFY89539.1
	Ma10204847	1.29698	Xenobiotics Biodegradation and Metabolism; Amino Acid Metabolism; Metabolic pathways	GO:0043231//intracellular membrane-bounded organelle	GO:0016747//transferase activity, transferring acyl groups other than amino-acyl groups;GO:0046912//transferase activity, transferring acyl groups, acyl groups converted into alkyl on transfer	GO:0006553//lysine metabolic process	homocitrate synthase	EFY89168.1
	Ma10203522	1.29698	-	-	-	-	hypothetical protein MAC_03448	EFY90454.1
	Ma10209274	-1.06228	-	-	-	-	regulatory protein ral2	EFY84908.1
	Ma10208505	-1.06228	-	-	-	-	hypothetical protein MAC_08285	EFY85638.1
	Ma10207062	-1.06228	-	-	-	-	calcium/calmodulin-dependent protein kinase	EFY87023.1
	Ma10205231	-1.06228	Carbohydrate Metabolism	-	GO:0016829//lyase activity	GO:0006520//cellular amino acid metabolic process	galactonate dehydratase	EFY88866.1
	Ma10205048	-1.06228	-	-	GO:0016740//transferase activity	GO:0035556//intracellular signal transduction;GO:0044237//cellular metabolic process	MGMT family protein	EFY89023.1
	Ma10204736	-1.06228	Folding, Sorting and Degradation; Metabolic pathways; Glycan Biosynthesis and Metabolism	-	-	-	class I alpha-mannosidase 1A	EFY89258.1
	Ma10204444	-1.06228	Nucleotide Metabolism	-	GO:0003824//catalytic activity	-	ADP-ribose pyrophosphatase	EFY89517.1
	Ma10203108	-1.06228	-	-	-	-	DNA polymerase V, putative	EFY90915.1
	Ma10202286	-1.76717	-	-	-	-	hypothetical protein MAC_02345	EFY91755.1
	Ma10203790	-2.05209	-	-	-	-	transcription factor tfiiib component	EFY90185.1
	Ma10209735	-2.14568	Metabolic pathways; Carbohydrate Metabolism	-	GO:0016798//hydrolase activity, acting on glycosyl bonds	GO:0005976//polysaccharide metabolic process	putative glucoamylase GMY2	EFY84447.1
	Ma10201793	-2.24262	Energy Metabolism	-	-	-	pyridine nucleotide-disulfide oxidoreductase AMID-like, putative	EFY92257.1
	Ma10205126	-2.38014	Signal Transduction	-	GO:0004672//protein kinase activity;GO:0000166//nucleotide binding	GO:0009987//cellular process	MAP kinase kinase kinase Ste11	EFY88935.1
