# Supplementary material for: Transcriptional analysis of the conidiation pattern shift of the entomopathogenic fungus Metarhizium acridum in response to different nutrients
Source: BMC Genomics. 2016 Aug 9;17:586. doi: 10.1186/s12864-016-2971-0 (PMC4979188; doi:10.1186/s12864-016-2971-0)
Supplement: Additional file 9: — Phosphate-regulate microcycle conidiation genes. (XLS 71 kb) [file 12864_2016_2971_MOESM9_ESM.xls]

## Sheet: table S7
Phosphate-regulate microcycle conidiation genes.
	Gene ID	log2 Ratio(phosphate/SYA)	Pathway	GO Component	GO Function	GO Process	Gene	protein ID
	Ma10205810	6.84549	-	GO:0044464//cell part	GO:0015932//nucleobase, nucleoside, nucleotide and nucleic acid transmembrane transporter activity	GO:0015931//nucleobase, nucleoside, nucleotide and nucleic acid transport	uracil permease, putative	EFY95855.1
	Ma10205653	6.84549	-	-	-	-	hypothetical protein MAC_05556	EFY88347.1
	Ma10205957	6.62936	-	-	-	-	ankyrin repeat-containing protein, putative	EFY95774.1
	Ma10206844	6.35755	-	-	-	-	hypothetical protein MAC_06710	EFY87262.1
	Ma10206615	6.35755	-	-	GO:0046872//metal ion binding	-	zinc finger containing protein	EFY87508.1
	Ma10206133	6.35755	-	GO:0016021//integral to membrane	GO:0015291//secondary active transmembrane transporter activity;GO:0005326//neurotransmitter transporter activity	GO:0006810//transport	sodium/chloride dependent neurotransmitter transporter, putative	EFY87884.1
	Ma10205972	6.35755	-	-	-	-	hypothetical protein MAC_05866	EFY88128.1
	Ma10205911	6.35755	-	-	-	-	conserved membrane protein, putative	EFY88201.1
	Ma10205729	6.35755	-	-	-	-	hypothetical protein MAC_05630	EFY88289.1
	Ma10204776	6.35755	-	-	-	-	GNAT family acetyltransferase, putative	EFY89295.1
	Ma10204157	6.35755	Amino Acid Metabolism	-	-	-	gamma-butyrobetaine dioxygenase	EFY89859.1
	Ma10200985	6.35755	-	-	-	-	transcriptional regulator (Cti6), putative	EFY93044.1
	Ma10200551	6.35755	-	-	GO:0046872//metal ion binding	-	hypothetical protein MAC_00630	EFY93392.1
	Ma10209228	6.04439	Lipid Metabolism; Metabolic pathways; Biosynthesis of secondary metabolites	GO:0043231//intracellular membrane-bounded organelle;GO:0031224//intrinsic to membrane	GO:0004311//farnesyltranstransferase activity	GO:0006694//steroid biosynthetic process;GO:0016125//sterol metabolic process	squalene synthase	EFY84953.1
	Ma10209097	6.04439	-	-	-	-	-	-
	Ma10207712	6.04439	-	-	-	-	ankyrin repeat protein	EFZ02226.1
	Ma10207083	6.04439	-	-	-	-	hypothetical protein MAA_00079	EFZ03005.1
	Ma10206632	6.04439	-	-	GO:0004672//protein kinase activity;GO:0032559//adenyl ribonucleotide binding	GO:0006464//protein modification process	cyclin-dependent kinase G-1	EFY87522.1
	Ma10206478	6.04439	-	-	-	-	UPF0052 domain protein	EFY87639.1
	Ma10204745	6.04439	-	-	-	-	BolA domain-containing protein	EFY89265.1
	Ma10203738	6.04439	-	-	-	-	hypothetical protein MAC_03769	EFY90254.1
	Ma10203430	6.04439	-	GO:0044464//cell part	GO:0015075//ion transmembrane transporter activity	GO:0006811//ion transport	cation diffusion facilitator 1	EFY90586.1
	Ma10203428	6.04439	-	-	-	-	hypothetical protein MAC_03362	EFY90584.1
	Ma10203235	6.04439	-	-	-	-	TipA protein	EFY90796.1
	Ma10201806	6.04439	-	-	-	-	hypothetical protein MAC_01717	EFY92116.1
	Ma10201134	6.04439	-	-	-	-	TH14-3-3 like protein	EFY92780.1
	Ma10209369	5.61471	-	-	-	-	hypothetical protein MAC_09147	EFY84825.1
	Ma10209145	5.61471	-	-	-	-	hypothetical protein MAC_08926	EFY85043.1
	Ma10209071	5.61471	Metabolic pathways; Nucleotide Metabolism; Replication and Repair	GO:0043234//protein complex	GO:0003899//DNA-directed RNA polymerase activity;GO:0043169//cation binding;GO:0051536//iron-sulfur cluster binding;GO:0003676//nucleic acid binding	GO:0006259//DNA metabolic process;GO:0010467//gene expression	DNA primase large subunit	EFY85118.1
	Ma10208422	5.61471	-	-	GO:0003824//catalytic activity;GO:0005488//binding	-	nonribosomal peptide synthase GliP-like, putative	EFY85744.1
	Ma10207600	5.61471	-	-	GO:0005488//binding;GO:0016787//hydrolase activity	-	Dicer-like protein 2	EFY99337.1
	Ma10206267	5.61471	-	-	-	-	glycosyl transferase, putative	EFY87790.1
	Ma10205710	5.61471	Metabolic pathways; Amino Acid Metabolism	GO:0044464//cell part	GO:0032561//guanyl ribonucleotide binding;GO:0016740//transferase activity;GO:0048037//cofactor binding	GO:0008152//metabolic process;GO:0032506//cytokinetic process	aminotransferase	EFY88399.1
	Ma10205692	5.61471	-	-	-	-	pfs domain-containing protein	EFY88383.1
	Ma10205008	5.61471	-	-	-	-	hypothetical protein MAC_04918	EFY88987.1
	Ma10204837	5.61471	-	-	GO:0032559//adenyl ribonucleotide binding	-	cytosolic Fe-S cluster assembling factor NBP35	EFY89159.1
	Ma10204375	5.61471	-	-	-	-	hypothetical protein MAC_04283	EFY89630.1
	Ma10204295	5.61471	Replication and Repair; Cancers	-	-	-	DNA mismatch repair protein, putative	EFY89778.1
	Ma10204120	5.61471	-	-	-	-	hypothetical protein MAC_09104	EFY84852.1
	Ma10204096	5.61471	-	-	-	-	hypothetical protein MAC_04006	EFY90024.1
	Ma10203762	5.61471	-	-	-	-	F-box domain protein	EFY90277.1
	Ma10203477	5.61471	Metabolic pathways; Metabolism of Cofactors and Vitamins; Energy Metabolism; Amino Acid Metabolism	-	-	-	amino acid transporter, putative	EFY90634.1
	Ma10203041	5.61471	Carbohydrate Metabolism	-	GO:0016491//oxidoreductase activity;GO:0050662//coenzyme binding	GO:0008152//metabolic process	D-lactate dehydrogenase (cytochrome), putative	EFY90969.1
	Ma10202835	5.61471	-	-	-	-	-	-
	Ma10202729	5.61471	-	-	-	-	C6 transcription factor	EFY91231.1
	Ma10202187	5.61471	-	-	-	GO:0006351//transcription, DNA-dependent	hypothetical protein MAC_02105	EFY91820.1
	Ma10201246	5.61471	-	-	-	-	PBSP domain protein	EFY92693.1
	Ma10201045	5.61471	-	-	-	-	hypothetical protein MAC_01128	EFY92890.1
	Ma10200594	5.61471	-	-	-	GO:0019752//carboxylic acid metabolic process	L-asparaginase	EFY93231.1
	Ma10200411	5.61471	-	-	-	-	hypothetical protein MAC_00065	EFY93574.1
	Ma10209853	5.04439	-	-	-	-	Spc97/Spc98 family protein	EFY99925.1
	Ma10209783	5.04439	-	-	GO:0016701//oxidoreductase activity, acting on single donors with incorporation of molecular oxygen	-	phytanoyl-CoA dioxygenase	EFY84396.1
	Ma10209742	5.04439	-	-	-	-	hypothetical protein MAC_09514	EFY84436.1
	Ma10209627	5.04439	Folding, Sorting and Degradation	-	-	-	S-adenosylmethionine-dependent methyltransferase	EFY84551.1
	Ma10209498	5.04439	Xenobiotics Biodegradation and Metabolism; Metabolism of Cofactors and Vitamins; Microbial metabolism in diverse environments; Carbohydrate Metabolism	-	GO:0016791//phosphatase activity	-	hypothetical protein MAC_09284	EFY84694.1
	Ma10209393	5.04439	-	-	-	-	hypothetical protein MAC_09154	EFY84791.1
	Ma10209378	5.04439	-	-	-	-	hypothetical protein MAC_09138	EFY84816.1
	Ma10209372	5.04439	Replication and Repair	-	-	-	putative aflatoxin efflux pump AFLT	EFY84810.1
	Ma10209119	5.04439	-	-	-	-	hypothetical protein MAC_08893	EFY85047.1
	Ma10209085	5.04439	-	-	-	-	MFS multidrug transporter, putative	EFY85106.1
	Ma10209068	5.04439	Metabolic pathways; Xenobiotics Biodegradation and Metabolism; Microbial metabolism in diverse environments	-	-	-	hydrolase, alpha/beta fold family/4-carboxymuconolactone decarboxylase family protein	EFY85115.1
	Ma10208735	5.04439	-	-	-	-	hypothetical protein MAC_08520	EFY85455.1
	Ma10208461	5.04439	-	-	-	-	SWIRM domain-containing protein	EFY85712.1
	Ma10208105	5.04439	Xenobiotics Biodegradation and Metabolism; Metabolism of Cofactors and Vitamins; Microbial metabolism in diverse environments; Carbohydrate Metabolism	-	GO:0016791//phosphatase activity	-	phytase	EFY86093.1
	Ma10208072	5.04439	Metabolic pathways; Lipid Metabolism; Xenobiotics Biodegradation and Metabolism; Amino Acid Metabolism; Transcription; Metabolism of Terpenoids and Polyketides; Microbial metabolism in diverse environments	-	GO:0003824//catalytic activity	-	enoyl-CoA hydratase/isomerase family protein	EFY86104.1
	Ma10208054	5.04439	-	-	-	-	ankyrin	EFY86116.1
	Ma10207970	5.04439	-	-	-	-	-	-
	Ma10207758	5.04439	-	GO:0019866//organelle inner membrane;GO:0031224//intrinsic to membrane	-	GO:0006810//transport	mitochondrial carrier protein	EFY86395.1
	Ma10207687	5.04439	-	-	-	-	OPA3 domain protein	EFY86433.1
	Ma10207571	5.04439	-	-	-	-	morphogenesis protein (Msb1), putative	EFY86541.1
	Ma10207458	5.04439	-	-	GO:0003824//catalytic activity	-	phosphotransferase enzyme family protein	EFY86698.1
	Ma10207352	5.04439	Metabolic pathways; Lipid Metabolism	-	GO:0003824//catalytic activity	GO:0008152//metabolic process	short-chain dehydrogenase, putative	EFY86787.1
	Ma10207311	5.04439	-	-	-	-	hypothetical protein MAC_07150	EFY86835.1
	Ma10207264	5.04439	-	-	-	-	hypothetical protein MAC_07106	EFY86890.1
	Ma10207159	5.04439	-	-	-	-	hypothetical protein MAC_07012	EFY86998.1
	Ma10207082	5.04439	Metabolic pathways; Xenobiotics Biodegradation and Metabolism; Amino Acid Metabolism; Microbial metabolism in diverse environments	-	-	-	FAD dependent monooxygenase	EFZ03004.1
	Ma10206817	5.04439	-	-	-	-	hypothetical protein MAC_06686	EFY87238.1
	Ma10206702	5.04439	Folding, Sorting and Degradation	-	-	-	exosome complex exonuclease RRP41	EFY87340.1
	Ma10206637	5.04439	-	-	-	-	hypothetical protein MAC_06501	EFY87393.1
	Ma10206538	5.04439	-	-	GO:0016787//hydrolase activity	-	amidohydrolase	EFY87559.1
	Ma10206302	5.04439	-	-	-	-	hypothetical protein MAC_06188	EFY87821.1
	Ma10206290	5.04439	-	-	-	-	isochorismatase family protein	EFY87810.1
	Ma10206230	5.04439	-	-	-	-	hypothetical protein MAA_06623	EFY97840.1
	Ma10206129	5.04439	Folding, Sorting and Degradation; Cell Growth and Death	-	-	-	DNA repair protein Rad7, protein	EFY87898.1
	Ma10205952	5.04439	-	-	-	-	hypothetical protein MAC_05816	EFY88078.1
	Ma10205915	5.04439	-	-	-	-	hypothetical protein FOXB_09353	EGU80078.1
	Ma10205854	5.04439	-	-	-	-	hypothetical protein MAC_05747	EFY88274.1
	Ma10205807	5.04439	Transport and Catabolism	GO:0031224//intrinsic to membrane	-	-	integral membrane protein, Mpv17/PMP22 family, putative	EFY88233.1
	Ma10205804	5.04439	-	-	-	-	hypothetical protein MAA_08657	EFY95849.1
	Ma10205768	5.04439	Excretory System	GO:0031224//intrinsic to membrane	-	GO:0051234//establishment of localization	mitochondrial carrier protein YHM1/SHM1, putative	EFY88323.1
	Ma10205759	5.04439	-	-	-	-	Endonuclease/Exonuclease/phosphatase family protein	EFY88281.1
	Ma10205589	5.04439	-	-	-	-	NUDIX family hydrolase, putative	EFY88437.1
	Ma10205587	5.04439	Metabolic pathways; Infectious Diseases; Amino Acid Metabolism	-	GO:0005506//iron ion binding	-	indoleamine 2,3-dioxygenase pyrrole 2,3-dioxygenase	EFY88412.1
	Ma10205564	5.04439	-	-	-	-	nonribosomal peptide synthase, putative	EFY88504.1
	Ma10205541	5.04439	Carbohydrate Metabolism	-	-	-	pyruvate dehydrogenase, putative	EFY88548.1
	Ma10205500	5.04439	Metabolism of Terpenoids and Polyketides	-	GO:0003824//catalytic activity	GO:0008152//metabolic process	2OG-Fe(II) oxygenase family oxidoreductase, putative	EFY88511.1
	Ma10205456	5.04439	Transport and Catabolism	GO:0044424//intracellular part	-	GO:0044248//cellular catabolic process;GO:0006810//transport	autophagocytosis protein	EFZ01113.1
	Ma10205111	5.04439	-	-	-	-	hypothetical protein MAC_05016	EFY88922.1
	Ma10205045	5.04439	Immune System; Cell Motility	-	-	-	actin-binding protein Fragmin, putative	EFY89020.1
	Ma10204900	5.04439	-	-	-	-	hypothetical protein MAC_04804	EFY89217.1
	Ma10204878	5.04439	-	-	-	-	hypothetical protein MAC_04784	EFY89197.1
	Ma10204739	5.04439	Cell Growth and Death	-	-	-	sugar transporter	EFY89261.1
	Ma10204727	5.04439	-	-	-	-	carbohydrate-binding module family 19 protein	EFY89250.1
	Ma10204551	5.04439	Energy Metabolism; Microbial metabolism in diverse environments	-	GO:0003824//catalytic activity;GO:0046914//transition metal ion binding	GO:0008152//metabolic process	NADH-cytochrome B5 reductase, putative	EFY89450.1
	Ma10204451	5.04439	Signal Transduction; Neurodegenerative Diseases; Digestive System	GO:0016020//membrane	GO:0015662//ATPase activity, coupled to transmembrane movement of ions, phosphorylative mechanism;GO:0000166//nucleotide binding	GO:0008152//metabolic process;GO:0070838//divalent metal ion transport	magnesium-translocating P-type ATPase family protein	EFY89523.1
	Ma10204399	5.04439	Cell Growth and Death	-	-	-	hypothetical protein MAC_04304	EFY89651.1
	Ma10204271	5.04439	Metabolic pathways; Metabolism of Cofactors and Vitamins; Biosynthesis of secondary metabolites	-	GO:0003824//catalytic activity	-	glutamate-1-semialdehyde 2,1-aminomutase, putative	EFY89757.1
	Ma10204155	5.04439	Metabolic pathways; Lipid Metabolism	-	-	-	ceramide glucosyltransferase, putative	EFY89857.1
	Ma10204100	5.04439	-	-	-	-	hypothetical protein MAC_04034	EFY89825.1
	Ma10204055	5.04439	Cardiovascular Diseases; Cell Communication; Neurodegenerative Diseases; Excretory System	-	-	-	hypothetical protein MAC_03918	EFY89936.1
	Ma10204031	5.04439	-	-	-	-	hypothetical protein MAC_03946	EFY89964.1
	Ma10203966	5.04439	-	-	-	-	hypothetical protein MAA_02938	EFZ01709.1
	Ma10203846	5.04439	-	GO:0031224//intrinsic to membrane	-	-	Golgi apparatus membrane protein tvp-23	EFZ00486.1
	Ma10203807	5.04439	-	-	-	-	mitochondrial distribution and morphology protein 34	EFY90201.1
	Ma10203496	5.04439	Metabolic pathways; Lipid Metabolism	-	GO:0003824//catalytic activity	GO:0008152//metabolic process	short-chain dehydrogenase, putative	EFY90533.1
	Ma10203211	5.04439	-	-	-	-	DUF1649 domain protein	EFY90777.1
	Ma10203081	5.04439	-	-	-	-	SWIM zinc finger family protein	EFY90890.1
	Ma10202597	5.04439	Metabolic pathways; Carbohydrate Metabolism	-	GO:0016772//transferase activity, transferring phosphorus-containing groups	GO:0044238//primary metabolic process	hypothetical protein MAC_02531	EFY91368.1
	Ma10202490	5.04439	-	-	-	-	14-3-3-like protein, putative	EFY91525.1
	Ma10202466	5.04439	Transport and Catabolism; Metabolic pathways; Lipid Metabolism; Endocrine System	-	GO:0003824//catalytic activity	-	4-coumarate:coenzyme A ligase	EFY91505.1
	Ma10202446	5.04439	-	-	-	-	mRNA capping nucleoside-triphosphatase, putative	EFY91486.1
	Ma10202415	5.04439	-	-	-	-	hypothetical protein MAC_02478	EFY91593.1
	Ma10202282	5.04439	-	-	-	-	hypothetical protein MAC_02341	EFY91751.1
	Ma10202125	5.04439	-	-	-	GO:0006351//transcription, DNA-dependent	C6 transcription factor, putative	EFY91908.1
	Ma10201907	5.04439	-	-	GO:0016787//hydrolase activity	-	hypothetical protein MAA_04735	EFY99806.1
	Ma10201802	5.04439	-	-	-	-	hypothetical protein MAC_01713	EFY92112.1
	Ma10201716	5.04439	Cell Growth and Death	-	GO:0004672//protein kinase activity;GO:0032559//adenyl ribonucleotide binding	GO:0006464//protein modification process	serine/threonine-protein kinase MAK	EFY92189.1
	Ma10201561	5.04439	-	-	-	-	C6 transcription factor, putative	EFY92372.1
	Ma10201416	5.04439	-	-	-	-	hypothetical protein FG10813.1	XP_390989.1
	Ma10201339	5.04439	-	-	-	-	hypothetical protein FOXB_15153	EGU74327.1
	Ma10201219	5.04439	-	-	-	-	hypothetical protein MAC_01306	EFY92670.1
	Ma10201151	5.04439	-	-	-	-	-	-
	Ma10201119	5.04439	Transport and Catabolism	-	GO:0070011//peptidase activity, acting on L-amino acid peptides	-	tripeptidyl peptidase precursor	EFY92957.1
	Ma10200944	5.04439	Transcription	-	-	-	bromodomain associated protein	EFY93010.1
	Ma10200878	5.04439	-	-	-	-	MFS monocarboxylate transporter, putative	EFY93166.1
	Ma10200861	5.04439	-	-	-	-	IBR domain-containing protein	EFY93149.1
	Ma10200779	5.04439	-	-	-	GO:0006825//copper ion transport	low affinity copper transporter	EFY97082.1
	Ma10200751	5.04439	-	-	-	-	hypothetical protein MAC_00536	EFY93298.1
	Ma10200698	5.04439	Transport and Catabolism	-	-	-	cystinosin	EFY93250.1
	Ma10200692	5.04439	Folding, Sorting and Degradation; Metabolic pathways; Glycan Biosynthesis and Metabolism	-	-	-	PQ loop repeat protein	EFY93245.1
	Ma10200640	5.04439	-	-	-	-	MFS multidrug transporter, putative	EFY93474.1
	Ma10200609	5.04439	-	-	-	-	ubiquitin conjugating enzyme, putative	EFY93447.1
	Ma10200583	5.04439	-	-	GO:0004674//protein serine/threonine kinase activity;GO:0032559//adenyl ribonucleotide binding	GO:0006464//protein modification process	Serine/threonine-protein kinase bur-1	EFY93230.1
	Ma10200503	5.04439	-	-	-	-	NACHT and Ankyrin domain protein	EFY93351.1
	Ma10200469	5.04439	-	-	GO:0016627//oxidoreductase activity, acting on the CH-CH group of donors;GO:0050662//coenzyme binding	GO:0006399//tRNA metabolic process	Dihydrouridine synthase	EFY93321.1
	Ma10200310	5.04439	Metabolic pathways; Lipid Metabolism	-	-	-	phosphatidylserine decarboxylase family protein	EFY93886.1
	Ma10200237	5.04439	Replication and Repair	GO:0043234//protein complex;GO:0005622//intracellular	GO:0003676//nucleic acid binding;GO:0003909//DNA ligase activity;GO:0032559//adenyl ribonucleotide binding	GO:0006266//DNA ligation;GO:0033554//cellular response to stress	DNA ligase I, ATP-dependent family protein	EFY93817.1
	Ma10200192	5.04439	Transport and Catabolism; Lipid Metabolism; Glycan Biosynthesis and Metabolism	-	GO:0016997//alpha-sialidase activity	-	extracellular sialidase/neuraminidase	EFY93780.1
	Ma10201989	1.50007	-	-	-	-	tyrosyl-DNA phosphodiesterase domain-containing protein	EFY91945.1
	Ma10201867	1.50007	Metabolic pathways; Amino Acid Metabolism	-	GO:0003824//catalytic activity	-	ketose-bisphosphate aldolase class-II family protein	EFY92170.1
	Ma10201548	1.50007	-	-	-	-	hypothetical protein MAC_01634	EFY92363.1
	Ma10207731	-1.09516	-	-	GO:0016407//acetyltransferase activity	-	N-acetyltransferase complex ARD1 subunit	EFY86390.1
	Ma10208257	-1.10535	-	GO:0031224//intrinsic to membrane	-	-	hypothetical protein MAC_08047	EFY85901.1
	Ma10205789	-1.10535	-	-	-	-	hypothetical protein MAC_05679	EFY88206.1
	Ma10203672	-1.10535	-	-	-	-	hypothetical protein MAC_03577	EFY90331.1
	Ma10203544	-1.10535	-	-	-	-	hypothetical protein MAA_02237	EFZ02655.1
	Ma10201314	-1.10535	-	-	-	-	MFS monocarboxylate transporter, putative	EFY92585.1
	Ma10201787	-1.11321	-	-	-	-	hypothetical protein MAC_01853	EFY92252.1
	Ma10200604	-1.11321	-	-	-	-	PCI domain-containing protein	EFY98370.1
	Ma10209411	-1.26849	-	-	-	-	EF hand domain protein	EFY84771.1
	Ma10204753	-1.41504	-	-	-	-	hypothetical protein MAC_04620	EFY89239.1
	Ma10201465	-1.41504	Folding, Sorting and Degradation; Neurodegenerative Diseases; Metabolic pathways; Energy Metabolism	-	-	-	WW domain protein	EFY92450.1
	Ma10210024	-1.68353	-	-	GO:0016740//transferase activity	-	GNAT family acetyltransferase, putative	EFY84170.1
	Ma10209751	-1.68353	Infectious Diseases; Folding, Sorting and Degradation; Signal Transduction; Cell Growth and Death	-	-	-	F-box and WD40 domain protein, putative	EFY84430.1
	Ma10200421	-1.9098	-	-	-	-	Origin recognition complex subunit 6 (ORC6)	EFY93582.1
	Ma10208744	-2.42321	-	-	-	-	NAD dependent epimerase/dehydratase family protein	EFY85434.1
	Ma10204126	-2.68353	-	GO:0031981//nuclear lumen	GO:0003676//nucleic acid binding;GO:0042623//ATPase activity, coupled;GO:0032559//adenyl ribonucleotide binding	GO:0042254//ribosome biogenesis	ATP-dependent RNA helicase HAS1	EFY89832.1
	Ma10209592	-2.78711	-	-	-	-	siderophore iron transporter mirB	EFY84581.1
