# Supplementary material for: Transcriptional analysis of the conidiation pattern shift of the entomopathogenic fungus Metarhizium acridum in response to different nutrients
Source: BMC Genomics. 2016 Aug 9;17:586. doi: 10.1186/s12864-016-2971-0 (PMC4979188; doi:10.1186/s12864-016-2971-0)
Supplement: Additional file 10: — Genes used for expression profiling via multigene concatemers. (XLS 123 kb) [file 12864_2016_2971_MOESM10_ESM.xls]

## Sheet: table S9
Genes used for expression profiling via multigene concatemers.
	Gene	Pathway	GO Component	GO Function	GO Process	function	reference article	Function in other species	protein ID
	Ma10200108	-	-	GO:0016740//transferase activity	-	-	-	Anchorage subunit of a-agglutinin of a-cells, highly O-glycosylated protein with N-terminal secretion signal and C-terminal signal for addition of GPI anchor to cell wall, linked to adhesion subunit Aga2p via two disulfide bonds	EFY93702.1
	Ma10200227	ko01100//Metabolic pathways;ko00564//Glycerophospholipid metabolism	-	-	-	signal transduction, membrane trafficking, and immune defense	SmC2P1, a C2 domain protein from Scophthalmus maximus that binds bacterial pathogen-infected lymphocytes and reduces bacterial survival	-	EFY93810.1
	Ma10200238	-	-	-	-	-	-	-	EFY93818.1
	Ma10200275	-	-	-	-	-	-	-	EFY93855.1
	Ma10200341	ko01100//Metabolic pathways;ko00564//Glycerophospholipid metabolism;ko00561//Glycerolipid metabolism;ko04975//Fat digestion and absorption	GO:0044464//cell part	GO:0016411//acylglycerol O-acyltransferase activity	GO:0006644//phospholipid metabolic process	acyltransferase	Functional characterization of human 1-acylglycerol-3-phosphate acyltransferase isoform 8: Cloning, tissue distribution, gene structure, and enzymatic activity	1-acyl-sn-glycerol-3-phosphate acyltransferase, catalyzes the acylation of lysophosphatidic acid to form phosphatidic acid, a key intermediate in lipid metabolism; enzymatic activity detected in lipid particles and microsomes	EFY93914.1
	Ma10200457	-	-	-	-	-	-	-	-
	Ma10200487	-	-	-	-	-	-	-	EFY93338.1
	Ma10200660	-	-	-	-	Ni transport	Protein interactions and localization of the Escherichia coli accessory protein HypA during nickel insertion to [NiFe] hydrogenase 和Interaction between Hydrogenase Maturation Factors HypA and HypB Is Required for [NiFe]-Hydrogenase Maturation	-	EFY93236.1
	Ma10200681	-	-	-	-	-	-	-	EFY93509.1
	Ma10200682	-	-	-	-	Cu transport and Cu regulatory factor	Copper homoeostasis in Drosophila melanogaster S2 cells	-	EFY93238.1
	Ma10200704	-	-	-	-	-	-	-	EFY93255.1
	Ma10200726	ko01100//Metabolic pathways;ko00513//Various types of N-glycan biosynthesis;ko00510//N-Glycan biosynthesis	-	-	-	-	-	-	EFY93276.1
	Ma10200747	ko01100//Metabolic pathways;ko00670//One carbon pool by folate;ko00240//Pyrimidine metabolism	GO:0044424//intracellular part	GO:0042083//5,10-methylenetetrahydrofolate-dependent methyltransferase activity	GO:0009177;GO:0006730//one-carbon metabolic process	-	-	Thymidylate synthase, required for de novo biosynthesis of pyrimidine deoxyribonucleotides; expression is induced at G1/S	EFY93294.1
	Ma10200785	-	-	-	-	-	-	Nucleolar protein; involved in biogenesis of the 60S subunit of the ribosome; interacts with rRNA processing factors Cbf5p and Nop2p; null mutant is viable but growth is severely impaired	EFY93083.1
	Ma10200792	-	GO:0005622//intracellular	GO:0003677//DNA binding	GO:0006351//transcription, DNA-dependent	-	-	-	EFY93087.1
	Ma10200824	-	-	-	-	-	-	-	EFY92978.1
	Ma10200867	ko04111//Cell cycle - yeast;ko04111//Cell cycle - yeast	-	GO:0004672//protein kinase activity;GO:0032559//adenyl ribonucleotide binding	GO:0006464//protein modification process	-	-	-	EFY93155.1
	Ma10200884	ko03022//Basal transcription factors	-	-	-	cell growth	Abc1: A new ABC transporter from the fission yeast Schizosaccharomyces pombe ；Identification and characterization of a mammalian mitochondrial ATP-binding cassette membrane protein	Protein of unknown function, essential for growth under standard (aerobic) conditions but not under anaerobic conditions	EFY93171.1
	Ma10200889	ko04113//Meiosis - yeast	GO:0031224//intrinsic to membrane	GO:0022857//transmembrane transporter activity	GO:0006810//transport	-	-	Glycerol proton symporter of the plasma membrane, subject to glucose-induced inactivation, strongly but transiently induced when cells are subjected to osmotic shock	EFY93176.1
	Ma10201022	-	-	-	-	-	-	Essential protein involved in the vesicle-mediated ER to Golgi transport step of secretion; binds membranes and functions during vesicle docking to the Golgi; required for assembly of the ER-to-Golgi SNARE complex	EFY92867.1
	Ma10201053	-	-	-	-	-	-	-	EFY92897.1
	Ma10201080	ko05020//Prion diseases;ko04010//MAPK signaling pathway	GO:0031966//mitochondrial membrane	GO:0008320//protein transmembrane transporter activity	GO:0015031//protein transport	-	-	Mitochondrial outer membrane protein with similarity to Tom70p; probable minor component of the TOM (translocase of outer membrane) complex responsible for recognition and import of mitochondrially directed proteins	EFY92922.1
	Ma10201089	ko04120//Ubiquitin mediated proteolysis;ko03013//RNA transport	-	GO:0016879//ligase activity, forming carbon-nitrogen bonds;GO:0032559//adenyl ribonucleotide binding	GO:0006464//protein modification process	-	-	-	EFY92929.1
	Ma10201153	-	-	GO:0016301//kinase activity	-	-	-	-	EFY92796.1
	Ma10201169	-	-	-	-	cell proliferation	Stimulated astrocytes release high-mobility group 1 protein, an inducer of LAN-5 neuroblastoma cell differentiation ；	-	EFY92813.1
	Ma10201290	-	-	-	-	-	-	-	EFY92734.1
	Ma10201301	ko04623//Cytosolic DNA-sensing pathway;ko05016//Huntington's disease;ko01100//Metabolic pathways;ko00230//Purine metabolism;ko03020//RNA polymerase;ko00240//Pyrimidine metabolism	GO:0043231//intracellular membrane-bounded organelle	GO:0034062//RNA polymerase activity;GO:0003676//nucleic acid binding	GO:0010467//gene expression	-	-	-	EFY92743.1
	Ma10201332	ko01100//Metabolic pathways;ko00363//Bisphenol degradation;ko00362//Benzoate degradation;ko01110//Biosynthesis of secondary metabolites;ko00650//Butanoate metabolism;ko00903//Limonene and pinene degradation;ko00626//Naphthalene degradation;ko01120//Microb	-	-	-	lysine biosynthesis	Conformationally constrained diketopimelic acid analogues as inhibitors of dihydrodipicolinate synthase	-	EFY92600.1
	Ma10201404	ko04146//Peroxisome	-	-	-	biofilm formation	An MFS Transporter-Like ORF from MDR Acinetobacter baumannii AIIMS 7 Is Associated with Adherence and Biofilm Formation on Biotic/Abiotic Surface	Plasma membrane H+-pantothenate symporter; confers sensitivity to the antifungal agent fenpropimorph	EFY99987.1
	Ma10201446	-	-	-	-	-	-	-	EFY92435.1
	Ma10201464	-	-	-	-	expressed during sporulation	Effect of live yeast culture supplementation on hindgut microbial communities and their polysaccharidase and glycoside hydrolase activities in horses fed a high-fiber or high-starch diet	required for normal spore wall assembly, possibly for cross-linking between the glucan and chitosan layers; expressed during sporulation	EFY92449.1
	Ma10201478	-	-	GO:0016791//phosphatase activity	-	-	-	Putative serine/threonine protein phosphatase of the type 2A-like phosphatase family, required for glycogen accumulation; interacts with Tap42p, which binds to and regulates other protein phosphatases	EFY92461.1
	Ma10201497	-	-	-	-	-	-	-	EFY92478.1
	Ma10201503	-	-	-	-	-	-	-	EFY92483.1
	Ma10201542	-	-	-	-	-	-	-	EFY92516.1
	Ma10201720	-	-	-	-	-	-	Cell wall mannoprotein with similarity to Tir1p, Tir2p, Tir3p, and Tir4p; expressed under anaerobic conditions, completely repressed during aerobic growth	EFY92193.1
	Ma10201726	ko01100//Metabolic pathways;ko00500//Starch and sucrose metabolism	-	-	-	-	-	regulated by the MAPK pathway (via Ste12p and Tec1p) and the cAMP pathway (via Flo8p); required for the formation of fibrous interconnections between cells in a colony of a wild S. cerevisiae strain	EFY92103.1
	Ma10201849	ko04978//Mineral absorption	-	-	GO:0006826//iron ion transport	-	-	-	EFY92155.1
	Ma10201850	ko04978//Mineral absorption	-	-	-	involved in germination and early growth	Rice OsYSL16 Is an Iron-regulated Iron(III)-Deoxymugineic Acid Transporter Expressed in the Roots and Is Essential for Iron Uptake in Early Growth of the Seedlings	-	EFY92155.1
	Ma10201880	-	-	-	-	cell proliferation		(GFP)-fusion protein localizes to the vacuole	EFY92181.1
	Ma10201929	-	-	GO:0016747//transferase activity, transferring acyl groups other than amino-acyl groups	-	cell proliferation	Poly(A) tail-dependent exonuclease AtRrp41p from Arabidopsis thaliana rescues 5.8 S rRNA processing and mRNA decay defects of the yeast ski6 mutant and is found in an exosome-sized complex in plant and yeast cells	unknown function involved in vacuolar protein sorting	EFY92051.1
	Ma10201931	-	-	-	-	-	-	Putative plasma membrane sensor, involved in cell integrity signaling and stress response during glucose starvation and oxidative stress; has structural and functional similarity to Mid2p	EFY92053.1
	Ma10202002	ko01100//Metabolic pathways;ko00230//Purine metabolism;ko03410//Base excision repair;ko03030//DNA replication;ko03420//Nucleotide excision repair;ko00240//Pyrimidine metabolism	-	-	-	-	-	-	EFY91956.1
	Ma10202019	ko03018//RNA degradation	GO:0005622//intracellular	GO:0004527//exonuclease activity;GO:0005488//binding	GO:0034641//cellular nitrogen compound metabolic process	-		involved in RNA processing, maturation, surveillance, degradation, tethering, and export	EFY91973.1
	Ma10202156	-	-	-	-	-	-	-	EFY91794.1
	Ma10202201	-	-	-	-	-	-	-	EFY91834.1
	Ma10202243	-	-	-	-	relate to cell cycle and apoptosis	Enhancement of p53-dependent gene activation by the transcriptional coactivator Zac1	Adaptor protein required for structural integrity of the SAGA complex, a histone acetyltransferase-coactivator complex that is involved in global regulation of gene expression through acetylation and transcription functions	EFY91719.1
	Ma10202292	-	-	-	-	3' to 5' exonuclease activity	Real-time direct observation of single-molecule DNA hydrolysis by exonuclease III	-	EFY91612.1
	Ma10202383	-	-	GO:0016879//ligase activity, forming carbon-nitrogen bonds	-	-	-	-	EFY91564.1
	Ma10202414	-	-	-	-	-	-	-	EFY97647.1
	Ma10202416	-	-	-	-	-	-	Protein of unknown function that may interact with ribosomes; periodically expressed during the yeast metabolic cycle; phosphorylated in vitro by the mitotic exit network (MEN) kinase complex, Dbf2p/Mob1p	EFY91594.1
	Ma10202433	-	-	-	-	-	-	-	EFY95324.1
	Ma10202434	ko01100//Metabolic pathways;ko00460//Cyanoamino acid metabolism;ko00590//Arachidonic acid metabolism;ko00480//Glutathione metabolism;ko00430//Taurine and hypotaurine metabolism	-	-	-	relate to apoptosis, protein folding and assembly, and lipid binding	Zinc finger proteins: new insights into structural and functional diversity	-	EFY91609.1
	Ma10202441	ko00564//Glycerophospholipid metabolism	-	GO:0008081//phosphoric diester hydrolase activity	GO:0044238//primary metabolic process	cell growth	Genetic Basis for In Vivo Daptomycin Resistance in Enterococci	-	EFY91481.1
	Ma10202523	-	-	-	-	involved in regulating actin assembly during polarized cell growth	REGULATION OF CORTICAL ACTIN CYTOSKELETON ASSEMBLY DURING POLARIZED CELL-GROWTH IN BUDDING YEAST	Actin assembly factor, activates the Arp2/3 protein complex that nucleates branched actin filaments; localizes with the Arp2/3 complex to actin patches; homolog of the human Wiskott-Aldrich syndrome protein (WASP)	EFY91557.1
	Ma10202606	-	-	-	-	-	-	-	EFY91376.1
	Ma10202633	-	-	-	-	-	-	unknown function; subunit of the ASTRA complex which is part of the chromatin remodeling machinery; similar to S. pombe Tti1p; detected in highly purified mitochondria in high-throughput studies	EFY91336.1
	Ma10202690	-	-	-	-	-	-	-	EFY91317.1
	Ma10202733	ko01100//Metabolic pathways;ko00740//Riboflavin metabolism;ko00791//Atrazine degradation;ko01120//Microbial metabolism in diverse environments	-	GO:0046914//transition metal ion binding;GO:0016787//hydrolase activity	GO:0008152//metabolic process	-	-	-	EFY91201.1
	Ma10202764	-	-	-	-	-	-	-	EFZ02530.1
	Ma10202813	-	-	GO:0015036//disulfide oxidoreductase activity	GO:0019725//cellular homeostasis	-		Hydroperoxide and superoxide-radical responsive glutathione-dependent oxidoreductase; mitochondrial matrix protein involved in the synthesis/assembly of iron-sulfur centers; monothiol glutaredoxin subfamily member along with Grx3p and Grx4p	EFY91191.1
	Ma10202877	-	GO:0044424//intracellular part	-	-	-	-	-	EFY91145.1
	Ma10202900	-	-	-	-	-	-	Component of the meiotic outer plaque of the spindle pole body, involved in modifying the meiotic outer plaque that is required prior to prospore membrane formation	EFY91165.1
	Ma10202902	-	-	-	GO:0006351//transcription, DNA-dependent	-	-	-	EFY91167.1
	Ma10202934	-	-	-	-	-	-	-	EFY91087.1
	Ma10202964	-	-	-	-	-	-	-	-
	Ma10203006	-	-	-	-	-	-	-	EFY91054.1
	Ma10203008	-	-	-	GO:0006629//lipid metabolic process	-	-	-	EFY91057.1
	Ma10203085	ko04110//Cell cycle;ko04111//Cell cycle - yeast;ko04113//Meiosis - yeast	-	GO:0004721//phosphoprotein phosphatase activity	GO:0006796//phosphate metabolic process;GO:0006464//protein modification process	involved in cell division cycle	The CDC-14 phosphatase controls developmental cell-cycle arrest in C-elegans		EFY90895.1
	Ma10203168	ko01100//Metabolic pathways;ko00730//Thiamine metabolism	-	-	-	cell growth	Thiamine binding and metabolism in germinating seeds of selected cereals and legumes	GST fusion protein is a Dbf2-Mob1 phosphoylation target in a proteome chip analysis; synthetic lethal with PH085 deletion; plays a role in restricting Ty1 transposition	EFY90847.1
	Ma10203177	-	-	-	-	-	-	-	EFY90748.1
	Ma10203206	-	-	GO:0004672//protein kinase activity;GO:0032559//adenyl ribonucleotide binding	GO:0006464//protein modification process	involved in cell division cycle	Targeting cell cycle kinases for cancer therapy ；Serine/Threonine Protein Kinases and Apoptosis	Ser/Thr protein kinase involved in salt tolerance; funtions in regulation of Trk1p-Trk2p potassium transporter; partially redundant with Hal5p; has similarity to Npr1p	EFY90773.1
	Ma10203233	-	GO:0043231//intracellular membrane-bounded organelle;GO:0016020//membrane	GO:0004175//endopeptidase activity	-	-	-	-	EFY90794.1
	Ma10203248	-	-	-	-	-	-	-	EFY90809.1
	Ma10203292	-	-	-	-	-	-	-	EFY90659.1
	Ma10203460	-	-	-	-	-	-	-	EFY90614.1
	Ma10203498	-	-	-	-	involved in hyphal branching	Serine-Type Carboxypeptidase KexA of Aspergillus oryzae Has Broader Substrate Specificity than Saccharomyces cerevisiae Kex1 and Is Required for Normal Hyphal Growth and Conidiation；	green fluorescent protein (GFP)-fusion protein localizes to the vacuole; expression induced by nitrogen limitation in a GLN3, GAT1-independent manner	EFY90535.1
	Ma10203619	-	-	-	-	-	-	Proline-rich actin-associated protein involved in cytoskeletal organization and cytokinesis; related to mammalian Wiskott-Aldrich syndrome protein (WASP)-interacting protein (WIP)	EGR48777.1
	Ma10203636	ko00362//Benzoate degradation	-	-	-	-	-	-	EFY90423.1
	Ma10203639	-	-	-	-	-	-	-	EFZ01411.1
	Ma10203692	ko01100//Metabolic pathways;ko00330//Arginine and proline metabolism	-	GO:0005488//binding	GO:0008152//metabolic process	-	-	-	EFY90348.1
	Ma10203704	-	-	-	-	-	-	-	EFY90359.1
	Ma10203712	-	-	-	-	-	-	-	EFY90366.1
	Ma10203716	ko03040//Spliceosome	-	GO:0032559//adenyl ribonucleotide binding;GO:0042623//ATPase activity, coupled	-	spliceosome assembly and mRNA export	Biochemical characterization of the ATPase and helicase activity of UAP56, an essential pre-mRNA splicing and mRNA export factor	RNA helicase in the DEAH-box family, functions in both RNA polymerase I and polymerase II transcript metabolism, involved in release of the lariat-intron from the spliceosome	EFY90370.1
	Ma10203746	-	-	-	-	cell division	The role of lipids in the biogenesis of integral membrane proteins	-	EFY90261.1
	Ma10203753	-	-	-	-	-	-	-	EFY90267.1
	Ma10203919	-	-	-	-	-	-	-	EFY90079.1
	Ma10203934	-	-	-	-	cancer	N-acetyltransferase (NAT) 2 acetylator status and age of onset in patients with hereditary nonpolyposis colorectal cancer (HNPCC)	-	EFZ01737.1
	Ma10203985	-	GO:0031224//intrinsic to membrane	-	GO:0051234//establishment of localization	-	-	Protein with similarity to Emp24p and Erv25p, member of the p24 family involved in ER to Golgi transport; the authentic, non-tagged protein is detected in highly purified mitochondria in high-throughput studies	EFY90134.1
	Ma10204196	-	-	-	GO:0006810//transport	cell proliferation	Ion channels and cancer；The Life and Death of Breast Cancer Cells: Proposing a Role for the Effects of Phytoestrogens on Potassium Channels ；Potassium Channels, Proliferation and G1 Progression	Outward-rectifier potassium channel of the plasma membrane with two pore domains in tandem, each of which forms a functional channel permeable to potassium; carboxy tail functions to prevent inner gate closures; target of K1 toxin	EFY89823.1
	Ma10204270	ko03040//Spliceosome	GO:0043231//intracellular membrane-bounded organelle	GO:0046914//transition metal ion binding	-	-	-	-	EFY89756.1
	Ma10204284	ko01100//Metabolic pathways;ko00071//Fatty acid metabolism;ko01110//Biosynthesis of secondary metabolites;ko00626//Naphthalene degradation;ko00010//Glycolysis / Gluconeogenesis;ko00625//Chloroalkane and chloroalkene degradation;ko00830//Retinol metabolism	-	GO:0005488//binding;GO:0003824//catalytic activity	GO:0008152//metabolic process	an important factor to cause cancer		localizes to both the cytoplasm and nucleus and is induced by the DNA-damaging agent MMS	EFY89768.1
	Ma10204286	-	-	-	-	relate to cell growth and proliferation	The mechanism of discrimination between cognate and non-specific DNA by dimeric b/HLH/LZ transcription factors	which functions in actin cytoskeletal organization during polarized growth; acts as a scaffold for Mkk1p and Mpk1p cell wall integrity signaling components; potential Cdc28p substrate	EFY89770.1
	Ma10204303	ko05200//Pathways in cancer;ko03440//Homologous recombination;ko05212//Pancreatic cancer	-	GO:0003677//DNA binding;GO:0042623//ATPase activity, coupled;GO:0032559//adenyl ribonucleotide binding	GO:0006259//DNA metabolic process	-	-	Strand exchange protein, forms a helical filament with DNA that searches for homology; involved in the recombinational repair of double-strand breaks in DNA during vegetative growth and meiosis; homolog of Dmc1p and bacterial RecA protein	EFY89786.1
	Ma10204413	ko03018//RNA degradation	-	-	-	relate to cell growth	A zinc knuckle protein that negatively controls morning-specific growth in Arabidopsis thaliana	Zinc knuckle protein, involved in nuclear RNA processing and degredation as a component of the TRAMP complex; stimulates the poly(A) polymerase activity of Pap2p in vitro; functionally redundant with Air1p	EFY89664.1
	Ma10204434	-	-	-	-	relate to cell growth	Absence of pneumococcal PcsB is associated with overexpression of LysM domain-containing proteins	-	EFY89681.1
	Ma10204448	-	-	-	-	-	-	Profilin, binds actin, phosphatidylinositol 4,5-bisphosphate, and polyproline regions; involved in cytoskeleton organization; required for normal timing of actin polymerization in response to thermal stress	EFY89521.1
	Ma10204492	-	-	GO:0016491//oxidoreductase activity;GO:0005488//binding	GO:0008152//metabolic process			-	EFY89557.1
	Ma10204493	-	-	-	-	-	-	-	EFY89558.1
	Ma10204552	ko04146//Peroxisome;ko01100//Metabolic pathways;ko05014//Amyotrophic lateral sclerosis (ALS);ko00380//Tryptophan metabolism;ko01120//Microbial metabolism in diverse environments;ko00680//Methane metabolism	-	GO:0005506//iron ion binding;GO:0004601//peroxidase activity	GO:0042743//hydrogen peroxide metabolic process;GO:0006950//response to stress	important for growth and the start of cell differentiation	Fungal catalases: Function, phylogenetic origin and structure ；Catalases of Aspergillus fumigatus and inflammation in aspergillosis	Catalase A, breaks down hydrogen peroxide in the peroxisomal matrix formed by acyl-CoA oxidase (Pox1p) during fatty acid beta-oxidation	EFY89451.1
	Ma10204573	-	-	-	-	-	-	-	EFY89470.1
	Ma10204576	ko03010//Ribosome;ko01100//Metabolic pathways;ko00564//Glycerophospholipid metabolism	-	-	-	essential for tumor cell proliferation and survival	A BTB/POZ protein, NAC-1, is related to tumor recurrence and is essential for tumor growth and survival ；	-	EFY96753.1
	Ma10204577	ko01100//Metabolic pathways;ko00623//Toluene degradation;ko00627//Aminobenzoate degradation;ko00361//Chlorocyclohexane and chlorobenzene degradation;ko01120//Microbial metabolism in diverse environments;ko01100//Metabolic pathways;ko00643//Styrene degrada	-	GO:0005488//binding;GO:0003824//catalytic activity	-	In koji making, the IAAOD activity increased in correlation with mycelial growth	Production of isoamyl alcohol oxidase by the Koji mold Aspergillus oryzae and its expression in Koji making - Note	-	EFY89474.1
	Ma10204581	-	-	GO:0016787//hydrolase activity	-	-	-	Omega class glutathione transferase; not essential; similar to Ygr154cp; green fluorescent protein (GFP)-fusion protein localizes to the cytoplasm	EFY89477.1
	Ma10204608	-	-	-	-	-	-	-	XP_382803.1
	Ma10204755	-	-	GO:0016407//acetyltransferase activity	-	relate to transcription activation and cell-cycle progression	The diverse functions of histone acetyltransferase complexes	Putative histone acetylase with a role in transcriptional silencing, sequence-specific activator of histone genes, binds specifically and cooperatively to pairs of UAS elements in core histone promoters, functions at or near the TATA box	EFY89276.1
	Ma10204765	-	-	-	GO:0006810//transport	regulating developmental processes	Drosophila fear of intimacy encodes a Zrt/IRT-like protein (ZIP) family zinc transporter functionally related to mammalian ZIP proteins	Low-affinity zinc transporter of the plasma membrane; transcription is induced under low-zinc conditions by the Zap1p transcription factor	EFY89284.1
	Ma10204788	-	-	GO:0016788//hydrolase activity, acting on ester bonds	-	-	-	-	EFY89305.1
	Ma10204804	-	-	-	-	-	-	Putative plasma membrane sensor, involved in cell integrity signaling and stress response during glucose starvation and oxidative stress; has structural and functional similarity to Mid2p	EFY89320.1
	Ma10204848	ko04146//Peroxisome;ko01100//Metabolic pathways;ko00071//Fatty acid metabolism;ko03320//PPAR signaling pathway;ko01040//Biosynthesis of unsaturated fatty acids;ko00592//alpha-Linolenic acid metabolism;ko01100//Metabolic pathways;ko00071//Fatty acid metabo	-	-	-	-	-	-	EFY89169.1
	Ma10204975	-	GO:0005739//mitochondrion	GO:0050662//coenzyme binding;GO:0016899//oxidoreductase activity, acting on the CH-OH group of donors, oxygen as acceptor	GO:0008152//metabolic process	catalytic activity	CHARACTERIZATION OF D-ARABINONO-1,4-LACTONE OXIDASE FROM CANDIDA-ALBICANS ATCC-10231	D-Arabinono-1,4-lactone oxidase, catalyzes the final step in biosynthesis of dehydro-D-arabinono-1,4-lactone, which is protective against oxidative stress	EFY89103.1
	Ma10204987	-	GO:0031224//intrinsic to membrane	GO:0046914//transition metal ion binding;GO:0003824//catalytic activity;GO:0050662//coenzyme binding	GO:0008152//metabolic process	-	-	Putative ferric reductase with similarity to Fre2p; expression induced by low copper levels	EFY89116.1
	Ma10205013	-	-	-	-	-	-	-	EFY88992.1
	Ma10205077	-	-	-	-	-	-	-	EFY88985.1
	Ma10205204	ko01100//Metabolic pathways;ko00290//Valine, leucine and isoleucine biosynthesis;ko01110//Biosynthesis of secondary metabolites;ko00260//Glycine, serine and threonine metabolism	-	-	GO:0019752//carboxylic acid metabolic process	involved in the deamination of threonine	ISOLATION OF THE THREONINE DEHYDRATASE GENE FROM A TYLOSIN-PRODUCING STRAIN OF STREPTOMYCES-FRADIAE	-	EFY88810.1
	Ma10205245	ko00520//Amino sugar and nucleotide sugar metabolism	-	GO:0004553//hydrolase activity, hydrolyzing O-glycosyl compounds;GO:0005488//binding	GO:0005975//carbohydrate metabolic process;GO:0043170;GO:0009056//catabolic process	play roles in spore formation	An Ashbya gossypii cts2 mutant deficient in a sporulation-specific chitinase can be complemented by Candida albicans CHT4	functionally complements A. gossypii cts2 mutant sporulation defect	EFY88880.1
	Ma10205313	-	-	-	-	-	-	-	EFY88781.1
	Ma10205332	-	-	-	-	-	-	Anchorage subunit of a-agglutinin of a-cells, highly O-glycosylated protein with N-terminal secretion signal and C-terminal signal for addition of GPI anchor to cell wall, linked to adhesion subunit Aga2p via two disulfide bonds	EFY88796.1
	Ma10205400	ko04110//Cell cycle;ko04111//Cell cycle - yeast	-	GO:0004672//protein kinase activity;GO:0000166//nucleotide binding	-	cell cycle	Differential roles of checkpoint kinase 1, checkpoint kinase 2, and mitogen-activated protein kinase-activated protein kinase 2 in mediating DNA damage-induced cell cycle arrest: implications for cancer therapy ；Current Inhibitors of Checkpoint Kinase 2	Dual-specificity kinase required for spindle pole body (SPB) duplication and spindle checkpoint function; substrates include SPB proteins Spc42p, Spc110p, and Spc98p, mitotic exit network protein Mob1p, and checkpoint protein Mad1p	EFY88685.1
	Ma10205482	-	-	-	-	-	-	-	EFY88619.1
	Ma10205501	ko01120//Microbial metabolism in diverse environments;ko00350//Tyrosine metabolism	-	GO:0016829//lyase activity	GO:0044237//cellular metabolic process	-	-	-	EFY88512.1
	Ma10205531	ko04623//Cytosolic DNA-sensing pathway;ko05016//Huntington's disease;ko01100//Metabolic pathways;ko00230//Purine metabolism;ko03020//RNA polymerase;ko00240//Pyrimidine metabolism	-	-	-	-	-	RNA polymerase subunit ABC10-alpha, found in RNA polymerase complexes I, II, and III	EFY88539.1
	Ma10205539	ko01100//Metabolic pathways;ko00030//Pentose phosphate pathway;ko01120//Microbial metabolism in diverse environments;ko00650//Butanoate metabolism;ko01100//Metabolic pathways;ko00591//Linoleic acid metabolism;ko00051//Fructose and mannose metabolism;ko006	-	GO:0016614//oxidoreductase activity, acting on CH-OH group of donors;GO:0000166//nucleotide binding	GO:0008152//metabolic process	-	-	-	EFY88546.1
	Ma10205599	-	-	-	-	-	-	Nucleolar, serine-rich protein with a role in preribosome assembly or transport; may function as a chaperone of small nucleolar ribonucleoprotein particles (snoRNPs); immunologically and structurally to rat Nopp140	EFY88445.1
	Ma10205601	ko02020//Two-component system;ko00620//Pyruvate metabolism	-	GO:0016615//malate dehydrogenase activity;GO:0000166//nucleotide binding;GO:0043169//cation binding	GO:0043648//dicarboxylic acid metabolic process	transport of nitrogen	Identification of cytoplasmic nodule-associated forms of malate dehydrogenase involved in the symbiosis between Rhizobium leguminosarum and Pisum sativum	Mitochondrial malic enzyme, catalyzes the oxidative decarboxylation of malate to pyruvate, which is a key intermediate in sugar metabolism and a precursor for synthesis of several amino acids	EFY88447.1
	Ma10205755	-	-	-	-	play a pivotal role during the development and progression of astrocytic tumors	The cohesin-interacting protein, precocious dissociation of sisters 5A/sister chromatid cohesion protein 112, is up-regulated in human astrocytic tumors	-	EFY88310.1
	Ma10205790	ko01100//Metabolic pathways;ko04142//Lysosome;ko00531//Glycosaminoglycan degradation	-	-	-	-	-	-	EFY95833.1
	Ma10205836	-	-	-	-	-	-	-	EGU88731.1
	Ma10205951	ko01100//Metabolic pathways;ko00500//Starch and sucrose metabolism;ko04973//Carbohydrate digestion and absorption	-	GO:0046872//metal ion binding;GO:0016787//hydrolase activity	GO:0005975//carbohydrate metabolic process	sucrose regulation	The 3 ' untranslated region of a rice alpha-amylase gene functions as a sugar-dependent mRNA stability determinant ；	-	EFY88112.1
	Ma10205953	-	-	-	-	chromosome rearrangement and DNA-repair	Chromosome rearrangements in isolates that escape from het-c heterokaryon incompatibility in Neurospora crassa	-	EFY88113.1
	Ma10205970	-	-	-	-	-	-	-	EFY88126.1
	Ma10205979	-	-	-	-	-	-	-	EFY88131.1
	Ma10205992	-	-	-	-	-	-	-	EFY88144.1
	Ma10205995	-	-	-	-	-	-	-	EFY88019.1
	Ma10206083	-	-	-	-	-	-	-	EFY87985.1
	Ma10206092	ko03008//Ribosome biogenesis in eukaryotes	GO:0030684//preribosome	-	GO:0042254//ribosome biogenesis	-	-	-	EFY87992.1
	Ma10206206	ko00520//Amino sugar and nucleotide sugar metabolism	-	GO:0016787//hydrolase activity	-	relate to the hyphal tip produced an inhibition of hyphal extension	Hyphal in vitro growth of the arbuscular mycorrhizal fungus Glomus mosseae is affected by chitinase but not by beta-1,3-glucanase ；Expression of a Beauveria bassiana chitinase (Bbchit1) in Escherichia coli and Pichia pastoris	functionally complements A. gossypii cts2 mutant sporulation defect	EFY87853.1
	Ma10206314	-	-	-	-	-	-	-	EFY87722.1
	Ma10206342	-	-	GO:0017111//nucleoside-triphosphatase activity;GO:0000166//nucleotide binding	-	-	-	ATP-dependent RNA helicase of the DEAD box family; required for 18S rRNA synthesis	EFY87746.1
	Ma10206394	-	-	-	-	-	-	-	EFY87685.1
	Ma10206471	-	GO:0031224//intrinsic to membrane	GO:0022857//transmembrane transporter activity	GO:0006810//transport	-	-	-	EFY87633.1
	Ma10206518	-	-	-	-	-	-	-	EFY87540.1
	Ma10206520	-	-	GO:0003824//catalytic activity	GO:0008152//metabolic process	catalytic activity		Putative mannosidase, GPI-anchored membrane protein required for cell wall biosynthesis in bud formation;homologous to Dfg5p	EFY87542.1
	Ma10206634	ko03450//Non-homologous end-joining;ko03450//Non-homologous end-joining;ko03410//Base excision repair	-	GO:0003824//catalytic activity	-	catalytic activity	Expression and functional characterisation of TNC, a high-affinity nickel transporter from Neurospora crassa	-	EFY87462.1
	Ma10206640	-	-	-	-	-	-	Adapter that links synaptojanins Inp52p and Inp53p to the cortical actin cytoskeleton	EFY87405.1
	Ma10206692	-	-	-	-	-	-	-	EFY87398.1
	Ma10206698	-	-	-	-	-	-	-	EFY87401.1
	Ma10206730	-	-	-	-	-	-	Protein of unknown function required for establishment of sister chromatid cohesion; synthetically lethal with RFC5, an RF-C subunit that links replication to cohesion establishment; YHR122W is an essential gene	EFY87365.1
	Ma10206868	-	-	-	-	-	-	-	EFY87169.1
	Ma10206907	-	-	GO:0000166//nucleotide binding	-	-	-	Subunit of a complex with Ctf8p that shares some subunits with Replication Factor C and is required for sister chromatid cohesion; may have overlapping functions with Rad24p in the DNA damage replication checkpoint	EFY87211.1
	Ma10206931	ko01100//Metabolic pathways;ko00860//Porphyrin and chlorophyll metabolism;ko01110//Biosynthesis of secondary metabolites	-	GO:0016765//transferase activity, transferring alkyl or aryl (other than methyl) groups	GO:0006779//porphyrin biosynthetic process;GO:0018065//protein-cofactor linkage	-	-	catalyzes the conversion of 4-porphobilinogen to hydroxymethylbilane, the third step in heme biosynthesis; localizes to the cytoplasm and nucleus; expression is regulated by Hap2p-Hap3p, but not by levels of heme	EFY87119.1
	Ma10206949	-	-	-	-	-	-	Protein with similarity to cyclin-dependent kinase inhibitors; downregulates low-affinity phosphate transport during phosphate limitation; overproduction suppresses a plc1 null mutation; GFP-fusion protein localizes to the cytoplasm	EFZ04230.1
	Ma10206950	-	-	-	GO:0006810//transport	-	-	-	EFY87139.1
	Ma10207027	-	-	-	-	-	-	-	EFY87097.1
	Ma10207075	-	-	-	-	-	-	-	EFY87036.1
	Ma10207090	-	-	-	-	-	-	-	EFY87005.1
	Ma10207104	-	-	-	-	-	-	-	EFY86951.1
	Ma10207174	-	-	-	-	-	-	-	EFY86913.1
	Ma10207196	-	-	-	-	-	-	-	EFY86932.1
	Ma10207217	-	-	GO:0005488//binding	-	-	-	-	EFY98310.1
	Ma10207292	-	GO:0044464//cell part	GO:0046914//transition metal ion binding	-	-	-	-	EFY86819.1
	Ma10207425	ko01100//Metabolic pathways;ko00563//Glycosylphosphatidylinositol(GPI)-anchor biosynthesis	GO:0031090//organelle membrane;GO:0031224//intrinsic to membrane	GO:0016757//transferase activity, transferring glycosyl groups	GO:0006497//protein amino acid lipidation	-	-	-	EFY86668.1
	Ma10207505	-	-	-	GO:0009987//cellular process	-	-	Regulatory subunit of protein phosphatase 1 (Glc7p), involved in glycogen metabolism and chromosome segregation; proposed to regulate Glc7p activity via conformational alteration; ortholog of the mammalian protein phosphatase inhibitor 2	EFY86651.1
	Ma10207520	ko01100//Metabolic pathways;ko00624//Polycyclic aromatic hydrocarbon degradation;ko00627//Aminobenzoate degradation;ko00363//Bisphenol degradation;ko01110//Biosynthesis of secondary metabolites;ko00903//Limonene and pinene degradation;ko00945//Stilbenoid,	-	GO:0046872//metal ion binding	-	relate to toxicity, cell death and cellular transformation in cancer	Role of cytochromes P450 in chemical toxicity and oxidative stress: studies with CYP2E1	N-formyltyrosine oxidase, sporulation-specific microsomal enzyme involved in the production of N,N-bisformyl dityrosine required for spore wall maturation, homologous to cytochrome P-450s	EFY86579.1
	Ma10207725	-	-	-	-	-	-	-	-
	Ma10207963	-	-	-	-	-	-	Anchorage subunit of a-agglutinin of a-cells, highly O-glycosylated protein with N-terminal secretion signal and C-terminal signal for addition of GPI anchor to cell wall, linked to adhesion subunit Aga2p via two disulfide bonds	EFY86207.1
	Ma10208006	-	-	-	-	play roles in normal and malignant cell growth	Erv2 and Quiescin Sulfhydryl Oxidases: Erv-Domain Enzymes Associated with the Secretory Pathway	Flavin-linked sulfhydryl oxidase localized to the endoplasmic reticulum lumen, involved in disulfide bond formation within the ER	EFY86138.1
	Ma10208039	-	-	-	-	-	-	-	EFY86135.1
	Ma10208070	-	-	-	-	-	-	-	EFY86102.1
	Ma10208115	ko01100//Metabolic pathways;ko00710//Carbon fixation in photosynthetic organisms;ko01120//Microbial metabolism in diverse environments;ko04910//Insulin signaling pathway;ko01100//Metabolic pathways;ko00051//Fructose and mannose metabolism;ko00030//Pentose	-	GO:0016788//hydrolase activity, acting on ester bonds	GO:0044238//primary metabolic process	regulation of tolerance	Overexpression of sedoheptulose-1,7-bisphosphatase enhances photosynthesis and growth under salt stress in transgenic rice plants	key regulatory enzyme in the gluconeogenesis pathway, required for glucose metabolism; undergoes either proteasome-mediated or autophagy-mediated degradation depending on growth conditions; interacts with Vid30p	EFY86028.1
	Ma10208174	-	-	-	-	-	-	-	EFY85988.1
	Ma10208508	ko03450//Non-homologous end-joining;ko03440//Homologous recombination	-	-	-	-	-	Putative paralog of ATR1, but not required for boron tolerance; member of the DHA2 family of drug:H+ antiporters; YOR378W is not an essential gene	EFY85650.1
	Ma10208509	ko00650//Butanoate metabolism;ko01100//Metabolic pathways;ko00660//C5-Branched dibasic acid metabolism;ko00290//Valine, leucine and isoleucine biosynthesis;ko00770//Pantothenate and CoA biosynthesis;ko01110//Biosynthesis of secondary metabolites	-	GO:0046872//metal ion binding;GO:0019842//vitamin binding;GO:0016744;GO:0050662//coenzyme binding	GO:0008652//cellular amino acid biosynthetic process	biosynthesis of branched chain amino acids in plants	Selectable tolerance to herbicides by mutated acetolactate synthase genes integrated into the chloroplast genome of tobacco；Molecular characterization of true and ectopic gene targeting events at the acetolactate synthase gene in Arabidopsis	Acetolactate synthase, catalyses the first common step in isoleucine and valine biosynthesis and is the target of several classes of inhibitors, localizes to the mitochondria; expression of the gene is under general amino acid control	EFY85651.1
	Ma10208510	-	-	-	-	-	-	-	EFZ03227.1
	Ma10208534	ko00640//Propanoate metabolism	-	GO:0016810//hydrolase activity, acting on carbon-nitrogen (but not peptide) bonds;GO:0048037//cofactor binding	GO:0009056//catabolic process	-	-	-	EFY85645.1
	Ma10208581	ko00903//Limonene and pinene degradation;ko00642//Ethylbenzene degradation;ko00626//Naphthalene degradation;ko00627//Aminobenzoate degradation;ko00362//Benzoate degradation;ko01120//Microbial metabolism in diverse environments;ko00350//Tyrosine metabolism	-	GO:0003824//catalytic activity	-	-	-	Mitochondrial beta-keto-acyl synthase with possible role in fatty acid synthesis; required for mitochondrial respiration	EFY85592.1
	Ma10208644	-	-	-	-	-	-	Anchorage subunit of a-agglutinin of a-cells, highly O-glycosylated protein with N-terminal secretion signal and C-terminal signal for addition of GPI anchor to cell wall, linked to adhesion subunit Aga2p via two disulfide bonds	EFY85520.1
	Ma10208680	-	-	-	-	-	-	Bacterially-derived sulfatase required for use of alkyl- and aryl-sulfates as sulfur sources	EFY85493.1
	Ma10208761	-	-	-	-	-	-	-	-
	Ma10208825	ko01100//Metabolic pathways;ko00051//Fructose and mannose metabolism	-	GO:0003824//catalytic activity;GO:0046914//transition metal ion binding	GO:0008152//metabolic process	-	-	-	EFY85343.1
	Ma10208961	-	-	GO:0003677//DNA binding	GO:0006351//transcription, DNA-dependent	oncogenic transformation and tumour formation	ATF2 on the double - activating transcription factor and DNA damage response protein ；The roles of ATF2 (activating transcription factor 2) in tumorigenesis	Basic leucine zipper (bZIP) transcription factor of the ATF/CREB family, may regulate transcription of genes involved in utilization of non-optimal carbon sources	EFY85230.1
	Ma10209066	ko04142//Lysosome	-	GO:0004175//endopeptidase activity	GO:0019538//protein metabolic process	growth	Role of Alkaline Serine Protease, Asp, in Vibrio alginolyticus Virulence and Regulation of Its Expression by LuxO-LuxR Regulatory System	-	EFY85113.1
	Ma10209074	-	-	-	-	-	-	Glycosylphosphatidylinositol (GPI)-anchored cell wall endoglucanase required for proper cell separation after cytokinesis, expression is activated by Swi5p and tightly regulated in a cell cycle-dependent manner	-
	Ma10209096	ko01100//Metabolic pathways;ko00310//Lysine degradation;ko00780//Biotin metabolism	-	-	-	-	-	-	-
	Ma10209180	-	-	-	-	-	-	-	EFY96091.1
	Ma10209219	-	-	-	-	-	-	-	EFY84968.1
	Ma10209271	-	-	-	-	-	-	-	EFY84900.1
	Ma10209282	-	-	-	-	-	-	-	EFY84901.1
	Ma10209296	ko01100//Metabolic pathways;ko00052//Galactose metabolism;ko00500//Starch and sucrose metabolism;ko03040//Spliceosome	-	-	-	-	-	-	EFY84886.1
	Ma10209367	ko00983//Drug metabolism - other enzymes;ko00960//Tropane, piperidine and pyridine alkaloid biosynthesis;ko00627//Aminobenzoate degradation;ko00363//Bisphenol degradation;ko01120//Microbial metabolism in diverse environments	-	-	-	-	-	-	EFY84823.1
	Ma10209368	-	-	-	-	play key roles in sex determination and early gonad development in bufonids	Cloning and Expression of Candidate Sexual Development Genes in the Cane Toad (Bufo marinus)	-	EFY96670.1
	Ma10209370	-	-	-	-	-	-	-	EFY84809.1
	Ma10209376	-	-	-	-	-	-	-	-
	Ma10209400	-	-	-	-	-	-	-	EFY84777.1
	Ma10209478	-	-	-	-	-	-	-	EFY84697.1
	Ma10209553	-	-	-	-	-	-	-	EFY84636.1
	Ma10209569	-	-	-	-	-	-	-	EGU80448.1
	Ma10209589	-	-	GO:0008238//exopeptidase activity	GO:0019538//protein metabolic process	-	-	Anchorage subunit of a-agglutinin of a-cells, highly O-glycosylated protein with N-terminal secretion signal and C-terminal signal for addition of GPI anchor to cell wall, linked to adhesion subunit Aga2p via two disulfide bonds	EFY84591.1
	Ma10209607	-	-	-	-	-	-	-	EFY84576.1
	Ma10209608	-	-	-	-	-	-	-	EFY84577.1
	Ma10209623	ko01100//Metabolic pathways;ko00930//Caprolactam degradation;ko00561//Glycerolipid metabolism;ko00010//Glycolysis / Gluconeogenesis;ko01120//Microbial metabolism in diverse environments;ko01110//Biosynthesis of secondary metabolites	-	GO:0046872//metal ion binding;GO:0003824//catalytic activity	GO:0008152//metabolic process	catalyzing the oxidation of different primary and secondary aliphatic and aromatic alcohols	Electrophoretic analysis of substrate specificity of wheat alcohol dehydrogenases	NADPH-dependent medium chain alcohol dehydrogenase with broad substrate specificity; member of the cinnamyl family of alcohol dehydrogenases; may be involved in fusel alcohol synthesis or in aldehyde tolerance	EFY84562.1
	Ma10209705	-	-	-	-	-	-	-	EFY84478.1
	Ma10209706	-	-	-	-	-	-	-	EFY84479.1
	Ma10209728	-	-	-	-	regulating the metabolism of aromatic compounds	CHARACTERIZATION OF THE PSEUDOMONAS SP STRAIN-P51 GENE TCBR, A LYSR-TYPE TRANSCRIPTIONAL ACTIVATOR OF THE TCB CDEF CHLOROCATECHOL OXIDATIVE OPERON, AND ANALYSIS OF THE REGULATORY REGION	-	EFY84464.1
	Ma10209747	ko01100//Metabolic pathways;ko00670//One carbon pool by folate;ko00910//Nitrogen metabolism;ko00260//Glycine, serine and threonine metabolism	GO:0031224//intrinsic to membrane	-	-	conidial germination	Cloning and characterization of Fpmtr1, an amino acid transporter gene of Fusarium proliferatum (Gibberella intermedia)	Vacuolar transporter, exports large neutral amino acids from the vacuole; member of a family of seven S. cerevisiae genes (AVT1-7) related to vesicular GABA-glycine transporters	EFY84442.1
	Ma10209798	-	-	-	-	-	-	-	EFY98981.1
	Ma10209830	-	-	-	-	-	-	-	EFY84363.1
	Ma10209859	-	-	GO:0008757//S-adenosylmethionine-dependent methyltransferase activity	GO:0006730//one-carbon metabolic process;GO:0006629//lipid metabolic process	maintenance of cell envelope integrity	Comparative proteomic analysis of Lactobacillus plantarum for the identification of key proteins in bile tolerance	-	EFY84331.1
	Ma10209899	-	-	-	-	-	-	-	EFY84291.1
	Ma10209901	ko04146//Peroxisome	-	-	GO:0006810//transport	-	-	-	EFY84293.1
	Ma10209906	-	-	-	-	-	-	-	EFY84282.1
	Ma10209944	-	-	-	-	-	-	Putative serine hydrolase that localizes to the cytoplasm; sequence is similar to S. cerevisiae Fsh1p and Fsh3p and the human candidate tumor suppressor OVCA2	EFY84246.1
	Ma10209978	-	-	-	-	-	-	DNA helicase involved in telomere formation and elongation	EFY84210.1
	Ma10209989	-	-	-	-	extracellular sensing, and G protein-signaling regulation	Heterotrimeric G protein signaling in filamentous fungi ；Magnificent seven: roles of G protein-coupled receptors in extracellular sensing in fungi	-	EFY84201.1
	Ma10210058	-	-	GO:0003824//catalytic activity	-	-	-	-	EFY84135.1
	Ma10210075	ko00791//Atrazine degradation;ko01100//Metabolic pathways;ko00330//Arginine and proline metabolism;ko01120//Microbial metabolism in diverse environments	-	-	-	-	-	-	EFY84120.1
	mmc	-	-	-	-	relate to microcycle conidiation	Mmc, a gene involved in microcycle conidiation of the entomopathogenic fungus Metarhizium anisopliae	-	ACN92039.1
