# Supplementary material for: Transcriptional analysis of the conidiation pattern shift of the entomopathogenic fungus Metarhizium acridum in response to different nutrients
Source: BMC Genomics. 2016 Aug 9;17:586. doi: 10.1186/s12864-016-2971-0 (PMC4979188; doi:10.1186/s12864-016-2971-0)
Supplement: Additional file 11: — Primers for MgC-GEP and genes verified by MgC-GEP. (XLS 79 kb) [file 12864_2016_2971_MOESM11_ESM.xls]

## Sheet: table S10
Primers for MgC-GEP and genes verified by MgC-GEP
	Genes	Forward (5'-3')	Reverse (5'-3')	Filtered by GEP	concordant up
	Ma10200108	AGGTGACAGGATCCAATATCTCCGTCGATGGCAACT	GTACGACTCAAAGCTTGGAAGCCAAGCAACCGACAAT	+	+
	Ma10200227	AGGTGACAGGATCCAATACGAGGAGCAGGCTCAAAA	GTACGACTCAAAGCTTGGACGACGTTGATGCACTGATG	+	+
	Ma10200238	AGGTGACAGGATCCAATAGCAGCTGCTGGAAACGAT	GTACGACTCAAAGCTTGGACTGCATTGGTGCAGGACA	+	+
	Ma10200275	AGGTGACAGGATCCAATAAAAAGCAGGCGGGTAGTCT	GTACGACTCAAAGCTTGGAGCCGGGGAATTCATCTTC	+	+
	Ma10200341	AGGTGACAGGATCCAATACGTCGTCGTCGCAAACTA	GTACGACTCAAAGCTTGGAAGGCCCTTGGTGGGAATA	+	+
	Ma10200457	AGGTGACAGGATCCAATAAGAAGAGCCCTTGCCGTAG	GTACGACTCAAAGCTTGGAACGTGTTGGCACGTGATG	-	-
	Ma10200487	AGGTGACAGGATCCAATACAGGCGTTATGGCATCCT	GTACGACTCAAAGCTTGGAAAGCCTGAAACGCGACAG	+	+
	Ma10200660	AGGTGACAGGATCCAATAGCACATTGCCAACTACGAG	GTACGACTCAAAGCTTGGAACCTTGATGGCGTGCC	+	+
	Ma10200681	AGGTGACAGGATCCAATACGAATGCTCAACGCTCAC	GTACGACTCAAAGCTTGGATGGCCGTCAAGTTTGTCA	-	-
	Ma10200682	AGGTGACAGGATCCAATACGCGGCAAAGATCACAG	GTACGACTCAAAGCTTGGAGACCTCTTGGGCCGTGTAT	+	+
	Ma10200704	AGGTGACAGGATCCAATAAGGACGAGCACGGAAACA	GTACGACTCAAAGCTTGGATAGCCAGCAGAGGCAACA	-	-
	Ma10200726	AGGTGACAGGATCCAATAAGTGGCTCACCGGCAATA	GTACGACTCAAAGCTTGGAAGGGATGACAACCCAGAGC	-	-
	Ma10200747	AGGTGACAGGATCCAATAAAAGGGCCATCTGCACTG	GTACGACTCAAAGCTTGGAGGCAATCATGTGCGTGAG	+	+
	Ma10200785	AGGTGACAGGATCCAATACCTGCCGACGAAGAATTG	GTACGACTCAAAGCTTGGATCCTGCTGCAACTCGTGTA	+	+
	Ma10200792	AGGTGACAGGATCCAATACGGCCCCATGAGGTATAA	GTACGACTCAAAGCTTGGAACGCTCCCCATTGTCAGA	+	+
	Ma10200824	AGGTGACAGGATCCAATATGGCCGTCGTCTTCAAGT	GTACGACTCAAAGCTTGGACGCGGACATAGTGGATGA	+	-
	Ma10200867	AGGTGACAGGATCCAATACGAATGGTTGGTTCGTCTG	GTACGACTCAAAGCTTGGAAGCAAGGTGCGGAAATCA	+	-
	Ma10200884	AGGTGACAGGATCCAATAGGATTCGACGAGGGCTTTA	GTACGACTCAAAGCTTGGATTGACCGCATCAGCAATG	+	+
	Ma10200889	AGGTGACAGGATCCAATAATTTGCTGGACCCCTGGT	GTACGACTCAAAGCTTGGATGAGCCATAGCGCTGACA	+	+
	Ma10201022	AGGTGACAGGATCCAATATCCGTGTCAGCGATGTTG	GTACGACTCAAAGCTTGGAAGCGCATGAAACCCTCTG	+	+
	Ma10201053	AGGTGACAGGATCCAATATGGCGACTACGCCATGT	GTACGACTCAAAGCTTGGAACGAAAGGTGGGGGATGT	+	-
	Ma10201080	AGGTGACAGGATCCAATAGATCCCGGCATGATTCAG	GTACGACTCAAAGCTTGGAAAGGGCCTTGGCAAACTC	+	+
	Ma10201089	AGGTGACAGGATCCAATAACTGGGAATGCGGTGTTC	GTACGACTCAAAGCTTGGATCGGGGGTTTGGTAGGAT	-	-
	Ma10201153	AGGTGACAGGATCCAATACCGTCATCGACACCAAGA	GTACGACTCAAAGCTTGGATCGGAGCGCATCTCAAA	-	-
	Ma10201169	AGGTGACAGGATCCAATAACGAGCAGCAGTGCAACA	GTACGACTCAAAGCTTGGACGTGTTGGTGGTGGTTCA	+	+
	Ma10201290	AGGTGACAGGATCCAATAGAGGCTGGCAACCTTGAA	GTACGACTCAAAGCTTGGAACCTTTGGTTCGGGATCA	+	+
	Ma10201301	AGGTGACAGGATCCAATAACGCCATGCTCAAGAAAAAC	GTACGACTCAAAGCTTGGAGACGCCGAATTGCTTGTC	+	-
	Ma10201332	AGGTGACAGGATCCAATAGCGGTTGCTTCTGGGATA	GTACGACTCAAAGCTTGGATGCCGCAAGATAGCATGA	+	+
	Ma10201404	AGGTGACAGGATCCAATAGACTCGCACTGGCCAAAT	GTACGACTCAAAGCTTGGAAGATGGGATTGCCTGAACA	+	+
	Ma10201446	AGGTGACAGGATCCAATACCATTGGGACGTGGTTGT	GTACGACTCAAAGCTTGGATCTTGGAACCGACGCAGT	+	+
	Ma10201464	AGGTGACAGGATCCAATATGGAGCGGGAACATGAGT	GTACGACTCAAAGCTTGGAGGCGCCTCAATCGTAATC	+	+
	Ma10201478	AGGTGACAGGATCCAATATCCCATGGCGGATCTAGT	GTACGACTCAAAGCTTGGAACCTGGCCCCCAAAAGTA	+	+
	Ma10201497	AGGTGACAGGATCCAATATGAGCGAGCTGCCCATA	GTACGACTCAAAGCTTGGACGGCCAAGGAGGTTCTTT	+	-
	Ma10201503	AGGTGACAGGATCCAATACATCGCCGGACAAGAAAG	GTACGACTCAAAGCTTGGACGTCCGCGACAAGTCATA	+	-
	Ma10201542	AGGTGACAGGATCCAATATGCCCTGACCATCCACTT	GTACGACTCAAAGCTTGGAGCCATCATGGTCATCCAC	+	-
	Ma10201720	AGGTGACAGGATCCAATACATGGTCCGGGAATACGA	GTACGACTCAAAGCTTGGATTCCTTGGAAGGGGAATTG	+	+
	Ma10201726	AGGTGACAGGATCCAATACATGCCCGATCAATCCTC	GTACGACTCAAAGCTTGGAGGGGCGTTGAAAGATGAA	+	+
	Ma10201849	AGGTGACAGGATCCAATAAGCCGCGAGTTCCACAT	GTACGACTCAAAGCTTGGAAGCAACAGCAACAGCAACA	-	-
	Ma10201850	AGGTGACAGGATCCAATATGGCAGATGGCATGTTTG	GTACGACTCAAAGCTTGGAACGCAGATGGCCATGACT	+	+
	Ma10201880	AGGTGACAGGATCCAATAGAGGGGTGAGAGGGAATCA	GTACGACTCAAAGCTTGGAGGCGCCGTCATTATCATC	+	+
	Ma10201929	AGGTGACAGGATCCAATACGATGCCCCTTCTGATGT	GTACGACTCAAAGCTTGGAAATCCGAGCCACAGTCCA	+	+
	Ma10201931	AGGTGACAGGATCCAATAACGCCGGTAACTCGTCAT	GTACGACTCAAAGCTTGGATTGCGGACGTCTCCACTT	+	+
	Ma10202002	AGGTGACAGGATCCAATATCCCATCCAAAGGCTTGA	GTACGACTCAAAGCTTGGATCAACGCTTCACCCTGTTC	+	+
	Ma10202019	AGGTGACAGGATCCAATAACAGCCGCCAGATTCAAC	GTACGACTCAAAGCTTGGACCAAGTCGACCGCAATCT	+	+
	Ma10202156	AGGTGACAGGATCCAATAGCAGGACATGCTGCACTTT	GTACGACTCAAAGCTTGGATGGCGTATGCGGTCTTCT	+	-
	Ma10202201	AGGTGACAGGATCCAATATCCGCGGTGTTTCAAGAT	GTACGACTCAAAGCTTGGAATTAATCGACGCGGGACA	-	-
	Ma10202243	AGGTGACAGGATCCAATACACCGCAAATCATCCACAT	GTACGACTCAAAGCTTGGACTGCGCAAATCGCTTTCT	+	+
	Ma10202292	AGGTGACAGGATCCAATACCTTTCAAACGCGGAAAA	GTACGACTCAAAGCTTGGAGCCGCAATGCTGATTCTT	+	+
	Ma10202383	AGGTGACAGGATCCAATATACCGGTCGGACGAATTT	GTACGACTCAAAGCTTGGAAGGCCGAAGGCTTGAAGT	-	-
	Ma10202414	AGGTGACAGGATCCAATAATATAGCCACGGCGACCA	GTACGACTCAAAGCTTGGAACGGCTTCGGTGACGAT	+	+
	Ma10202416	AGGTGACAGGATCCAATAATGGTCAAGGCGGGATTT	GTACGACTCAAAGCTTGGATTTCCCGGCTCAATCGT	+	+
	Ma10202433	AGGTGACAGGATCCAATAGGCATACGGGCTGAAAAC	GTACGACTCAAAGCTTGGAACCAGGATGGCGAGATGA	+	+
	Ma10202434	AGGTGACAGGATCCAATATGCGCTGCCATGTCATAC	GTACGACTCAAAGCTTGGAGCTTGCGCTTCGTAGTTGA	+	+
	Ma10202441	AGGTGACAGGATCCAATACACAGCCAGTGCGATTTG	GTACGACTCAAAGCTTGGACCATCTTTTGCCGGAGTG	+	+
	Ma10202523	AGGTGACAGGATCCAATATGCCCAACAGGACCAAGT	GTACGACTCAAAGCTTGGAGGCTGGCCTCGTTTACAA	+	+
	Ma10202606	AGGTGACAGGATCCAATAGCAGGTCATCGCTTCGATA	GTACGACTCAAAGCTTGGATCTCCTTGGCAACCTCCTC	+	-
	Ma10202633	AGGTGACAGGATCCAATACTCGGGGCCCAAACTAAT	GTACGACTCAAAGCTTGGATTTCCGCGAGGAGAACAT	+	+
	Ma10202690	AGGTGACAGGATCCAATAAACGAGCGGCTCCAAAG	GTACGACTCAAAGCTTGGAGCCGAACGCGTATTGTTC	+	+
	Ma10202733	AGGTGACAGGATCCAATATGGACGAGGAATGCTTGAA	GTACGACTCAAAGCTTGGACATCGGATGCATGACCTG	-	-
	Ma10202764	AGGTGACAGGATCCAATAGGAGACTTCCGGCCATTT	GTACGACTCAAAGCTTGGAAGGCGGATGACCGTACAA	+	+
	Ma10202813	AGGTGACAGGATCCAATAAAGTTTGCCGCCTTCAAC	GTACGACTCAAAGCTTGGAGACGTAGAGCTGCGGAATG	+	+
	Ma10202877	AGGTGACAGGATCCAATAAGCCACGTGGAACACGAT	GTACGACTCAAAGCTTGGAGGTAGCCCCGCTTTCTTT	+	-
	Ma10202900	AGGTGACAGGATCCAATAGGAGCAGCGCCTATTTGA	GTACGACTCAAAGCTTGGACATGCGCATCGAGTTGTT	+	+
	Ma10202902	AGGTGACAGGATCCAATATGGGGGCTATGGCTACAA	GTACGACTCAAAGCTTGGATGCCAACGGTTGATTCAG	+	+
	Ma10202934	AGGTGACAGGATCCAATACCGCACCGATACAAGGTT	GTACGACTCAAAGCTTGGACAAAGCCGTCGAGCTCAT	+	+
	Ma10202964	AGGTGACAGGATCCAATAACGGTGGAAGCCGTATAGC	GTACGACTCAAAGCTTGGAGAGCACGAGCTTGCTTGA	-	-
	Ma10203006	AGGTGACAGGATCCAATAACGCCCTCGGAATACACA	GTACGACTCAAAGCTTGGAAAATCGAGGATGCGGACA	+	-
	Ma10203008	AGGTGACAGGATCCAATACGACACCCCTGTGGAAC	GTACGACTCAAAGCTTGGAGTTTCCTACCCAGTTGC	+	+
	Ma10203085	AGGTGACAGGATCCAATATAGCGCACGAGACCATCA	GTACGACTCAAAGCTTGGATCAAGTATGCGCCGATGA	+	+
	Ma10203168	AGGTGACAGGATCCAATAAGGTTCCTTCGCCAGTACG	GTACGACTCAAAGCTTGGAGAATGCTGTTGCCGCTCT	+	+
	Ma10203177	AGGTGACAGGATCCAATAATTGGCCGAAATCACAGG	GTACGACTCAAAGCTTGGAGCTCGATGGCTTTGTCGT	+	-
	Ma10203206	AGGTGACAGGATCCAATACTTCGTCGCGCAAAGAGT	GTACGACTCAAAGCTTGGATTGCAAGCGAAGCGACTAC	+	+
	Ma10203233	AGGTGACAGGATCCAATACATGCGTGGGATCATTTG	GTACGACTCAAAGCTTGGAGGGCTGCAGAAAGCAAGA	-	-
	Ma10203248	AGGTGACAGGATCCAATATCCCCTGTCGGTGAAGAA	GTACGACTCAAAGCTTGGACGCTTCACCCGACTTTTC	+	-
	Ma10203292	AGGTGACAGGATCCAATATCCGGATGAAGGCAATGT	GTACGACTCAAAGCTTGGACGGAGCCCATCTTGGTAA	+	-
	Ma10203460	AGGTGACAGGATCCAATACGAATTCGGCGAAGAAGA	GTACGACTCAAAGCTTGGATGGACGCAAGCTCACTCA	+	+
	Ma10203498	AGGTGACAGGATCCAATACCCCTTCATTGTCCCAAAG	GTACGACTCAAAGCTTGGACCGTTCGTGATGGGTTGT	+	+
	Ma10203619	AGGTGACAGGATCCAATAAGCCATTGCGACTTCACC	GTACGACTCAAAGCTTGGAAGCCGGTATGCTGGTTGA	+	+
	Ma10203636	AGGTGACAGGATCCAATACGTGTCGGCTTTTGAATTG	GTACGACTCAAAGCTTGGACTCAATCGCGTTGGCTATG	+	+
	Ma10203639	AGGTGACAGGATCCAATAGCTGAGGCTAACGCTGTGA	GTACGACTCAAAGCTTGGACCCTTGTTCTTGCCCTTGT	+	+
	Ma10203692	AGGTGACAGGATCCAATAGAAGGTGCCGTTGCTGTT	GTACGACTCAAAGCTTGGAAGTTGGCGTACGGGTTTG	+	+
	Ma10203704	AGGTGACAGGATCCAATACCCCTTCATCACGGCTTA	GTACGACTCAAAGCTTGGACTCCCGTTTGCGACACA	+	+
	Ma10203712	AGGTGACAGGATCCAATAGGCACAAGCCGAAAAAGAT	GTACGACTCAAAGCTTGGATTGTGGTGGCAGCAGTGT	+	-
	Ma10203716	AGGTGACAGGATCCAATATGCCATTCGAACCGTCTT	GTACGACTCAAAGCTTGGAGGCTGATTTTGCGACAGG	+	+
	Ma10203746	AGGTGACAGGATCCAATACGCATTTGTCGGAATGTG	GTACGACTCAAAGCTTGGAGGATGGAGACGGCAATACC	+	+
	Ma10203753	AGGTGACAGGATCCAATATTCCGGCTGACACCACTT	GTACGACTCAAAGCTTGGATGGTGGCATCAGTTGTTGA	+	-
	Ma10203919	AGGTGACAGGATCCAATAGGCACTCGCACATTCTGT	GTACGACTCAAAGCTTGGAGCATCGTTGGCGTCTTTC	+	+
	Ma10203934	AGGTGACAGGATCCAATACTCGTCCACCAGCAACAAC	GTACGACTCAAAGCTTGGAGGCCTCCTGAACCTCATGT	+	+
	Ma10203985	AGGTGACAGGATCCAATAGCGCGTCAAGGACCTAAA	GTACGACTCAAAGCTTGGATGGTCGATTCGGACTGGT	+	+
	Ma10204196	AGGTGACAGGATCCAATAGGCGTCATTCCGAGTTTG	GTACGACTCAAAGCTTGGAACAGGCAAAGCCAGGACA	+	+
	Ma10204270	AGGTGACAGGATCCAATACGAGGAGCCGGATAAGAAC	GTACGACTCAAAGCTTGGAGCCCCTGCCTTCTCTCTTA	+	-
	Ma10204284	AGGTGACAGGATCCAATAATCACATCACGCCCACCT	GTACGACTCAAAGCTTGGACTGCCTTCGGCCAAGAT	+	+
	Ma10204286	AGGTGACAGGATCCAATAACGCAGCAGCATCACAGA	GTACGACTCAAAGCTTGGAATAATCGGCCCCATCCTC	+	+
	Ma10204303	AGGTGACAGGATCCAATAGCCACACATTGGCTGTGA	GTACGACTCAAAGCTTGGATCGCACAGGTCGAAAGGT	+	+
	Ma10204413	AGGTGACAGGATCCAATAACTTGCTGGCACGACACA	GTACGACTCAAAGCTTGGACGTTTGTGCCTTGGGTCT	+	+
	Ma10204434	AGGTGACAGGATCCAATAGCAACGAGGGCGAGTTTA	GTACGACTCAAAGCTTGGACCGAGGCATGACGATTTC	+	+
	Ma10204448	AGGTGACAGGATCCAATATCGATATCCCCATCAGCAC	GTACGACTCAAAGCTTGGAGGTTGGTACAGGCCAGGTT	+	+
	Ma10204492	AGGTGACAGGATCCAATAAAGGACGCCATCAACACC	GTACGACTCAAAGCTTGGACTGCAATAGGGCCGAGAA	+	+
	Ma10204493	AGGTGACAGGATCCAATAAGCGTTCCGCTTGACAAC	GTACGACTCAAAGCTTGGAAACTCGGCCGTGATCTTG	+	-
	Ma10204552	AGGTGACAGGATCCAATAATGTGGACGGGGAATGTG	GTACGACTCAAAGCTTGGATTGGCTCCTTGCACATGAT	+	+
	Ma10204573	AGGTGACAGGATCCAATATCGCCGCTGGTATTTCAT	GTACGACTCAAAGCTTGGAAGGTCACGCCTGACAGATTC	-	-
	Ma10204576	AGGTGACAGGATCCAATAGCAAAATCATTGCGAGCAC	GTACGACTCAAAGCTTGGATGCCAATCTTCTGCCTCTG	+	+
	Ma10204577	AGGTGACAGGATCCAATAACAACGCCACCATCCTGT	GTACGACTCAAAGCTTGGAGTCGTGCTCATGACGGAGT	+	+
	Ma10204581	AGGTGACAGGATCCAATATCCTGTGCTGTGGGACAA	GTACGACTCAAAGCTTGGAGATTTTCGGGCAGGAGGT	+	+
	Ma10204608	AGGTGACAGGATCCAATAGCGCCGCTTTTTACTCTG	GTACGACTCAAAGCTTGGATGACGGCAGACGTGATTC	+	+
	Ma10204755	AGGTGACAGGATCCAATACGCCCTTGGCTTCAAAC	GTACGACTCAAAGCTTGGATCCCGGCCGTATATGATG	+	+
	Ma10204765	AGGTGACAGGATCCAATACACTCGGAACCCGAATTG	GTACGACTCAAAGCTTGGATCATTTTCGACGGCTGTG	+	+
	Ma10204788	AGGTGACAGGATCCAATACAAAGGATGCTCCGTCTCA	GTACGACTCAAAGCTTGGATTGAGTGCTTGGGCAATG	+	+
	Ma10204804	AGGTGACAGGATCCAATATTCGCTGGGTGACGAAAT	GTACGACTCAAAGCTTGGAGCCATGCTCAAGAGCAGAA	+	+
	Ma10204848	AGGTGACAGGATCCAATATGTGTTTGCGCAGCTCAT	GTACGACTCAAAGCTTGGACCGTCAGCCGATGTACTTG	+	+
	Ma10204975	AGGTGACAGGATCCAATACAACGCCACCTTGTATCG	GTACGACTCAAAGCTTGGACCCCCATGTCCTTCATCA	+	+
	Ma10204987	AGGTGACAGGATCCAATAATCAGGGATGCTCGCAGT	GTACGACTCAAAGCTTGGAAGACGTTCTGGCCCAATG	+	+
	Ma10205013	AGGTGACAGGATCCAATAATTGCGACAGCCACGAC	GTACGACTCAAAGCTTGGAGCTTGCAGGCTGCTTGAT	-	-
	Ma10205077	AGGTGACAGGATCCAATACGCGTGCGTTTACCTTCT	GTACGACTCAAAGCTTGGACCGGCATCTTGACACACTC	+	-
	Ma10205204	AGGTGACAGGATCCAATACAATGACCCCGACATCGT	GTACGACTCAAAGCTTGGAGCCGCCCATGGATATAAA	+	+
	Ma10205245	AGGTGACAGGATCCAATATCCGGCAATCCTCAAGAA	GTACGACTCAAAGCTTGGAGGCGCAGCAAATGAGACT	+	+
	Ma10205313	AGGTGACAGGATCCAATACCAGGACTTTGGCGACTT	GTACGACTCAAAGCTTGGAATGAGGCCGTCCTTGTTG	-	-
	Ma10205332	AGGTGACAGGATCCAATAAGAGGGCCAACGAACACA	GTACGACTCAAAGCTTGGACGACATGCTTCGTGGTGA	+	+
	Ma10205400	AGGTGACAGGATCCAATATTCGTCTTCGGCTGGTGT	GTACGACTCAAAGCTTGGACTTTGCGGGCTTGTCATC	+	+
	Ma10205482	AGGTGACAGGATCCAATAAATGCGCGTACCCAACTC	GTACGACTCAAAGCTTGGAGTATGCCCTCCCCGATTT	+	-
	Ma10205501	AGGTGACAGGATCCAATACGATGTGTGGAACGACCA	GTACGACTCAAAGCTTGGACAACCGGACCAATTCCTCT	+	+
	Ma10205531	AGGTGACAGGATCCAATATGACATATCTCTGCGGTGAC	GTACGACTCAAAGCTTGGATGGTCCTCTCCTTGTACAGC	+	+
	Ma10205539	AGGTGACAGGATCCAATATTTGCACGTTTGCACCTC	GTACGACTCAAAGCTTGGAGCTCGAGGCCTTCCATTT	+	+
	Ma10205599	AGGTGACAGGATCCAATAAATGAGCCTGCCAACGTC	GTACGACTCAAAGCTTGGATGGCGACTGGAGGTGTTT	+	+
	Ma10205601	AGGTGACAGGATCCAATAACTGCGGGACGGACAAT	GTACGACTCAAAGCTTGGAGCGCACAAAGGAATCCAC	+	+
	Ma10205755	AGGTGACAGGATCCAATAGTTCGGCGTGGATGAAG	GTACGACTCAAAGCTTGGACGACTGATGACGGCAATG	+	+
	Ma10205790	AGGTGACAGGATCCAATAATGGGAGGGGAAAACTGC	GTACGACTCAAAGCTTGGAGTGTTCGTTCCGGCTCAT	+	+
	Ma10205836	AGGTGACAGGATCCAATATCGATGGGCTGATCCAGT	GTACGACTCAAAGCTTGGATCGCCTTTCATCGCTCTC	+	+
	Ma10205951	AGGTGACAGGATCCAATACAATACCGCCCACGAAAG	GTACGACTCAAAGCTTGGATGACGAGCCTTGGTTGAG	+	+
	Ma10205953	AGGTGACAGGATCCAATATCACGGCTACTACTACAGAA	GTACGACTCAAAGCTTGGAGGCGGCGGGATGAAGTA	+	+
	Ma10205970	AGGTGACAGGATCCAATACGCTGTTTGGGGTCTTTG	GTACGACTCAAAGCTTGGAGCGCGCTCGTAAGATCA	-	-
	Ma10205979	AGGTGACAGGATCCAATAGCACTTCCCATGACACACA	GTACGACTCAAAGCTTGGAGGACAAGGGTTGCGTTTG	-	-
	Ma10205992	AGGTGACAGGATCCAATACGCCGAGGAAGTTGAAGA	GTACGACTCAAAGCTTGGAAAACTCGACGGTGCAATGA	+	-
	Ma10205995	AGGTGACAGGATCCAATAGAAGCCCCTTCGCAGAAT	GTACGACTCAAAGCTTGGATGAAGGGAAGCAGCAGGT	+	+
	Ma10206083	AGGTGACAGGATCCAATAACCGAGCGCAAGACAAAG	GTACGACTCAAAGCTTGGACTCCTTGGTCCGGGTCTTA	+	-
	Ma10206092	AGGTGACAGGATCCAATAAATCGTGCCTTGCCTTGA	GTACGACTCAAAGCTTGGAAGATGCGCAAGCAACCAT	+	-
	Ma10206206	AGGTGACAGGATCCAATACCCCGAAATCCAGGAGAT	GTACGACTCAAAGCTTGGAACTGGTTGCCCCATGAGA	+	+
	Ma10206314	AGGTGACAGGATCCAATAGGGCTTTGCCTTGTATGC	GTACGACTCAAAGCTTGGAGCGTTCCTTGGGATCAGA	+	-
	Ma10206342	AGGTGACAGGATCCAATATTCTCCTGGACCCGTTGT	GTACGACTCAAAGCTTGGAAGCCCATTGTTGCAGACC	+	+
	Ma10206394	AGGTGACAGGATCCAATAGGACATGCCGTGGAAACTA	GTACGACTCAAAGCTTGGACAGGTTGGAGGCCGAATA	+	+
	Ma10206471	AGGTGACAGGATCCAATACTCGGCGAGTCGTCAAGTA	GTACGACTCAAAGCTTGGAACGGGACAGCAAAGTCCA	+	-
	Ma10206518	AGGTGACAGGATCCAATAAATCCGCGAGTGGAACAC	GTACGACTCAAAGCTTGGATCGGCACCTGGACTCATT	+	-
	Ma10206520	AGGTGACAGGATCCAATATCGCTTCATGTGGCAGAC	GTACGACTCAAAGCTTGGAGCGACAGCTGCTTTGACA	+	+
	Ma10206634	AGGTGACAGGATCCAATATCGTCACCCTTGCCTTTC	GTACGACTCAAAGCTTGGATGTCATGTTCGGAGGTCGT	+	+
	Ma10206640	AGGTGACAGGATCCAATACCGCTGGGTATGGACAAT	GTACGACTCAAAGCTTGGACTCTGCCCTGGCCTTTTT	+	+
	Ma10206692	AGGTGACAGGATCCAATAGCCTTTGACAGCAACGAC	GTACGACTCAAAGCTTGGATTGCGTTCCACCCATCTT	-	-
	Ma10206698	AGGTGACAGGATCCAATACTGCATGGCCATCATTTTC	GTACGACTCAAAGCTTGGATGAAGTCGTGGCCGAACT	+	+
	Ma10206730	AGGTGACAGGATCCAATACCCCTACTGTCACGCATTG	GTACGACTCAAAGCTTGGAACGTCGACGCGGTAGTTT	+	+
	Ma10206868	AGGTGACAGGATCCAATAAGGCCGTGGTCAATGCTA	GTACGACTCAAAGCTTGGAGATGAGATGGCCGGGTAA	-	-
	Ma10206907	AGGTGACAGGATCCAATACGGAAAGCACCGTTGAAG	GTACGACTCAAAGCTTGGAGCGCGTAAGTCGCTGATT	+	+
	Ma10206931	AGGTGACAGGATCCAATATTGGCGTCGAGACCAAGT	GTACGACTCAAAGCTTGGATGACCGTCTCCAAAACGTC	+	+
	Ma10206949	AGGTGACAGGATCCAATAAGGCACATGGCCTGGTTA	GTACGACTCAAAGCTTGGATTTTTGGGGCCAGACTCA	+	+
	Ma10206950	AGGTGACAGGATCCAATAGCATGCTGCTGTCCATGT	GTACGACTCAAAGCTTGGACCCAATGACGAGGCAAAG	+	-
	Ma10207027	AGGTGACAGGATCCAATAACACACAAGCCCAAGGAC	GTACGACTCAAAGCTTGGACGATGTGGACGATGTGGA	+	+
	Ma10207075	AGGTGACAGGATCCAATACCGCTTCGTCAAGATACGA	GTACGACTCAAAGCTTGGAATGCCATCACGCTGAGGT	-	-
	Ma10207090	AGGTGACAGGATCCAATAGCCGCAAAGGCCTACTTT	GTACGACTCAAAGCTTGGATGGTGATGACGAGCACAAA	+	+
	Ma10207104	AGGTGACAGGATCCAATAACGGCGTAAAGTCGGTCA	GTACGACTCAAAGCTTGGACCAGGGGCAATTCTCAG	+	+
	Ma10207174	AGGTGACAGGATCCAATATCAAAAGGGCGTTGGAGA	GTACGACTCAAAGCTTGGATTGGCCATCTTTTGACGAC	-	-
	Ma10207196	AGGTGACAGGATCCAATAGAAATCATCCCCCGCTCT	GTACGACTCAAAGCTTGGAGTTTGGCGAGGAGCAATG	+	+
	Ma10207217	AGGTGACAGGATCCAATAGAAGCCCCGTATTGGTGA	GTACGACTCAAAGCTTGGAATTTGGGGTTCGGCTTGT	+	-
	Ma10207292	AGGTGACAGGATCCAATACGCAGCAACTCCTCATCA	GTACGACTCAAAGCTTGGATCGGCCGAAGGTGTTAAA	-	-
	Ma10207425	AGGTGACAGGATCCAATACCCGCGTTTTATCACCTG	GTACGACTCAAAGCTTGGAAACAAGCTCTGCCCCAAAC	-	-
	Ma10207505	AGGTGACAGGATCCAATATCTTCGGCGCAAATCTTC	GTACGACTCAAAGCTTGGACATGTGGCGGAATGTCTG	+	+
	Ma10207520	AGGTGACAGGATCCAATAGCCGCAAGGACTTCATGT	GTACGACTCAAAGCTTGGAACTGCCGGCAAGAACAAG	+	+
	Ma10207725	AGGTGACAGGATCCAATACACATGAACCGCATTCCTC	GTACGACTCAAAGCTTGGACTGCCGTGCCAAGAAGTT	-	-
	Ma10207963	AGGTGACAGGATCCAATACCTTTGCCGACGAGATTG	GTACGACTCAAAGCTTGGATTCCAGCACGGTGAAGGT	+	+
	Ma10208006	AGGTGACAGGATCCAATAAGCACCCAAATTGGAAAATG	GTACGACTCAAAGCTTGGAAACCGGGCAACCATAGTG	+	+
	Ma10208039	AGGTGACAGGATCCAATACGGTTGTATGAGGAGGC	GTACGACTCAAAGCTTGGAAAACCACGCCGTCAACC	-	-
	Ma10208070	AGGTGACAGGATCCAATAGGCTGCTGTTGCTTGACA	GTACGACTCAAAGCTTGGAGCATGCCCAAAATTGTCC	+	-
	Ma10208115	AGGTGACAGGATCCAATATTCAGGACGCGGTACTTTG	GTACGACTCAAAGCTTGGACGTGTACCTGCTCTGGATGA	+	+
	Ma10208174	AGGTGACAGGATCCAATAGCTTTACCGGCGGCTTAT	GTACGACTCAAAGCTTGGATCGGCGCTCTTCCATATC	+	+
	Ma10208508	AGGTGACAGGATCCAATACGGCGCTGTTCTTGTCTT	GTACGACTCAAAGCTTGGAAAGCGGCAGTGAGGATTG	+	+
	Ma10208509	AGGTGACAGGATCCAATAAGAAGCGTGGCGGTATTG	GTACGACTCAAAGCTTGGATAGCGGCCACATCACCTT	+	+
	Ma10208510	AGGTGACAGGATCCAATACAAGCCCGACGATGACA	GTACGACTCAAAGCTTGGACGTTTGCCCTTTCGACTG	+	+
	Ma10208534	AGGTGACAGGATCCAATAGCAGATGGGCGTCTTCTT	GTACGACTCAAAGCTTGGACTTCTGGGCGAGCTTGAA	-	-
	Ma10208581	AGGTGACAGGATCCAATAAATTCACCCGGCAACCTT	GTACGACTCAAAGCTTGGAGCCGCTCGATACGAAAAG	+	+
	Ma10208644	AGGTGACAGGATCCAATAGGCAAGGGAACCAATGTG	GTACGACTCAAAGCTTGGAAAGCCCTGCTTGCTGATG	+	+
	Ma10208680	AGGTGACAGGATCCAATAAGGACCGACGTGGTGTTT	GTACGACTCAAAGCTTGGATGCACGTAGGCGTACAGGT	+	+
	Ma10208761	AGGTGACAGGATCCAATACCCGGCACAAGAGTCATT	GTACGACTCAAAGCTTGGACGATTGCCGTCCCATATT	-	-
	Ma10208825	AGGTGACAGGATCCAATAGCGATCGAGCTCCTTTCA	GTACGACTCAAAGCTTGGATGCATCACCGATGTGGTC	-	-
	Ma10208961	AGGTGACAGGATCCAATATTCCGTCCCGAGTCAAGA	GTACGACTCAAAGCTTGGACGCGATCCGTTGATTCTC	+	+
	Ma10209066	AGGTGACAGGATCCAATAGACCAGCAAGCCCTCAAA	GTACGACTCAAAGCTTGGACCAGCAACTGGGCAACTT	+	+
	Ma10209074	AGGTGACAGGATCCAATATGGGAAGGCACAACACAA	GTACGACTCAAAGCTTGGAGCCGCACACCAATTCTTC	+	+
	Ma10209096	AGGTGACAGGATCCAATACCAACGACGACGACAACA	GTACGACTCAAAGCTTGGACGGAGGAAGGACTTGAGGA	-	-
	Ma10209180	AGGTGACAGGATCCAATACGCCAATTGACTGGTTCC	GTACGACTCAAAGCTTGGAAACAGCCGCAGCTGAAAG	-	-
	Ma10209219	AGGTGACAGGATCCAATAGCGGGCCAGAATGAGAT	GTACGACTCAAAGCTTGGACGTTCCGCGACGTAAAAC	+	+
	Ma10209271	AGGTGACAGGATCCAATAACGACGAGGGCGATCAT	GTACGACTCAAAGCTTGGAGACGCGGTTTTCGCTATG	+	+
	Ma10209282	AGGTGACAGGATCCAATATCTGGGTGGCAAGGAAAG	GTACGACTCAAAGCTTGGAACTGATGCCCCAAGACCA	+	-
	Ma10209296	AGGTGACAGGATCCAATATGGGCATCATCGACTGG	GTACGACTCAAAGCTTGGACTCGACGGCCTCAAAGAA	+	-
	Ma10209367	AGGTGACAGGATCCAATAATGGCGGCAACTTCTCTG	GTACGACTCAAAGCTTGGACCGGGTACGCTTCGAATA	+	-
	Ma10209368	AGGTGACAGGATCCAATAGAAGCCGCCAAGGCTTAT	GTACGACTCAAAGCTTGGACCCCCAGACCATTTCACA	+	+
	Ma10209370	AGGTGACAGGATCCAATAGTCAACACGCCCGTCAA	GTACGACTCAAAGCTTGGATCAAGGATTGGGATGACC	-	-
	Ma10209376	AGGTGACAGGATCCAATATTCCAGATGCCCTCACG	GTACGACTCAAAGCTTGGACAGGTACTCCGTAGAAATG	-	-
	Ma10209400	AGGTGACAGGATCCAATACCACTCGCCCTGTCAAAT	GTACGACTCAAAGCTTGGACCAGCGTGCAGTTGTTTG	+	-
	Ma10209478	AGGTGACAGGATCCAATACGATCACATTGCGGTCTG	GTACGACTCAAAGCTTGGACCCACGAATCGAGCAGTT	+	-
	Ma10209553	AGGTGACAGGATCCAATATCGGACGAAGTCCCTTCA	GTACGACTCAAAGCTTGGATCTGAGCGGCGTATGTTG	+	+
	Ma10209569	AGGTGACAGGATCCAATATCGTTGGGCTGGATGAG	GTACGACTCAAAGCTTGGACGGGTTGCATGGTGTTTT	-	-
	Ma10209589	AGGTGACAGGATCCAATATCATCGCGAGTGGTGAGA	GTACGACTCAAAGCTTGGATTCATGGTGTTGCCCATCT	+	+
	Ma10209607	AGGTGACAGGATCCAATAGCGTCGGGTGGTAAAATTC	GTACGACTCAAAGCTTGGATTGCCAAGAACCCCAGAA	-	-
	Ma10209608	AGGTGACAGGATCCAATATTGACCTCGCGGACAAGT	GTACGACTCAAAGCTTGGAATGCTGCATCAGCACGTC	-	-
	Ma10209623	AGGTGACAGGATCCAATATACGCGCTCACCCATTCT	GTACGACTCAAAGCTTGGAGGCCTTCCAAGGCTCATT	+	+
	Ma10209705	AGGTGACAGGATCCAATACTGTTGTCCCCATTCCAACT	GTACGACTCAAAGCTTGGATGCGCTGGTTTGGAGATT	+	+
	Ma10209706	AGGTGACAGGATCCAATAACCGAAGCGCCTTACAGA	GTACGACTCAAAGCTTGGATCTGGGCGGACATCACTT	+	-
	Ma10209728	AGGTGACAGGATCCAATATGCGCAGGAAGTCATCAG	GTACGACTCAAAGCTTGGATCACCAGCGCAGAGAATG	+	+
	Ma10209747	AGGTGACAGGATCCAATAACTGTTGCGGTGGGTGTT	GTACGACTCAAAGCTTGGACACGGCCGAAGTAAAGGAT	+	+
	Ma10209798	AGGTGACAGGATCCAATAACGTTCCAAACGCCTCAA	GTACGACTCAAAGCTTGGAATGGTTTGGCCACGAGTT	+	+
	Ma10209830	AGGTGACAGGATCCAATACCGTCGAGTCTTCCCATTT	GTACGACTCAAAGCTTGGACGGGGTCCAAAAACACAG	+	+
	Ma10209859	AGGTGACAGGATCCAATACGAAAACTATGGTGCCC	GTACGACTCAAAGCTTGGATGAGCCTCTGTAATGCC	+	+
	Ma10209899	AGGTGACAGGATCCAATACATTCCCGCAGTTGACTTG	GTACGACTCAAAGCTTGGAGCCAATGTCGGCAAGACT	-	-
	Ma10209901	AGGTGACAGGATCCAATACGTTCGCCCTTCCATCTA	GTACGACTCAAAGCTTGGACGACAAGGTGGGCAAAGT	+	-
	Ma10209906	AGGTGACAGGATCCAATACGATCAGTTCCTGGCTGAA	GTACGACTCAAAGCTTGGACGATGTTTTCGGGCTCAG	-	-
	Ma10209944	AGGTGACAGGATCCAATAGGGAACCCATTTTGCAACT	GTACGACTCAAAGCTTGGACGTGCTCTCCTCCGTACAA	+	+
	Ma10209978	AGGTGACAGGATCCAATAGCAAAGGAACCCCGTCTT	GTACGACTCAAAGCTTGGACGCTCATCGCTGTTCTCA	+	+
	Ma10209989	AGGTGACAGGATCCAATAGGTCTCGTGGGCAAAATG	GTACGACTCAAAGCTTGGATCCAGGGTTTCCAGACCA	+	+
	Ma10210058	AGGTGACAGGATCCAATAACATGTCGCAGCCCAAGT	GTACGACTCAAAGCTTGGATGTCGATGTGGTGGCTGT	+	-
	Ma10210075	AGGTGACAGGATCCAATACCATCGGGGCCTTATTTC	GTACGACTCAAAGCTTGGAACTGAACCGTGGCACTCA	+	-
	mmc	AGGTGACAGGATCCAATACCAGCAATCCCAGCAAC	GTACGACTCAAAGCTTGGAAAGCAGCAAGACCGACG	+	+
	Ma10209584	AGGTGACAGGATCCAATAAGATGGAGGAGTTGGTGTTG	GTACGACTCAAAGCTTGGAGACTGCCCGCATTGAGAAG
	Universal primers-GEP	AGGTGACAGGATCCAATA	GTACGACTCAAAGCTTGGA
